# Supplementary material for: Dinuclear Gallium(III) Complex With 1,3-Propanediamine-N,N′-Diacetate: Structural Characterization, Antimicrobial Activity, and DNA/BSA Interactions
Source: Bioinorg Chem Appl. 2025 Apr 12;2025:8097589. doi: 10.1155/bca/8097589 (PMC12011468; doi:10.1155/bca/8097589)
Supplement: Supporting Information — Additional supporting information can be found online in the Supporting Information section. [file 8097589.f1.zip]

Archive with 3 entries (3 files):
- structure1-checkcif.pdf
- structure1.cif
- Supplementary Material_8097589_revised.docx
