# Supplementary material for: Dinuclear Gallium(III) Complex With 1,3-Propanediamine-N,N′-Diacetate: Structural Characterization, Antimicrobial Activity, and DNA/BSA Interactions
Source: Bioinorg Chem Appl. 2025 Apr 12;2025:8097589. doi: 10.1155/bca/8097589 (PMC12011468; doi:10.1155/bca/8097589)
Supplement: Supporting Information — Additional supporting information can be found online in the Supporting Information section. [file 8097589.f1.zip › structure1.cif]

_publ_contact_author_name 'Milos I. Djuran, Biljana D. Glisic'
_publ_contact_author_address
;
Serbian Academy of Sciences and Arts
Knez Mihailova 35
11000 Belgrade
Serbia

University of Kragujevac
Faculty of Science
Department of Chemistry
Radoja Domanovica 12
34000 Kragujevac
Serbia 
;

_publ_contact_author_email 
;
milos.djuran@pmf.kg.ac.rs
biljana.glisic@pmf.kg.ac.rs 
;

loop_
_publ_author_name
_publ_author_address

'Bojana V. Pantovic'
;
University of Kragujevac
Faculty of Science
Department of Chemistry
Radoja Domanovica 12
34000 Kragujevac
Serbia 
;

'Darko P. Asanin'
;
University of Kragujevac
Institute for Information Technologies Kragujevac
Department of Science
Jovana Cvijića bb
34000 Kragujevac
Serbia 
;

'Franc Perdih'
;
University of Ljubljana
Faculty of Chemistry and Chemical Technology
Vecna pot 113, P. O. Box 537
SI-1000 Ljubljana
Slovenia
;

'Tatjana Ilic-Tomic'
;
University of Belgrade
Institute of Molecular Genetics and Genetic Engineering
Vojvode Stepe 444a
11000 Belgrade
Serbia
;

'Dusanka D. Radanovic'
;
University of Belgrade
Institute of Chemistry, Technology and Metallurgy
Njegoseva 12
11000 Belgrade
Serbia
;

'Iztok Turel'
;
University of Ljubljana
Faculty of Chemistry and Chemical Technology
Vecna pot 113, P. O. Box 537
SI-1000 Ljubljana
Slovenia
;

'Milos I. Djuran'
;
Serbian Academy of Sciences and Arts
Knez Mihailova 35
11000 Belgrade
Serbia
;

'Biljana D. Glisic'
;
University of Kragujevac
Faculty of Science
Department of Chemistry
Radoja Domanovica 12
34000 Kragujevac
Serbia 
;

_publ_requested_journal ? 
_publ_section_title ? 
 
 
data_1
 
_audit_creation_method            'SHELXL-2018/3'
_shelx_SHELXL_version_number      '2018/3'
_chemical_name_systematic         ?
_chemical_name_common             ?
_chemical_melting_point           ?
_chemical_formula_moiety          'C14 H26 Ga2 N4 O10, 2(H2 O)' 
_chemical_formula_sum             'C14 H30 Ga2 N4 O12' 
_chemical_formula_weight          585.86

loop_
 _atom_type_symbol
 _atom_type_description
 _atom_type_scat_dispersion_real
 _atom_type_scat_dispersion_imag
 _atom_type_scat_source
 'C'  'C'   0.0033   0.0016
 'International Tables Vol C Tables 4.2.6.8 and 6.1.1.4'
 'H'  'H'   0.0000   0.0000
 'International Tables Vol C Tables 4.2.6.8 and 6.1.1.4'
 'Ga'  'Ga'   0.2307   1.6083
 'International Tables Vol C Tables 4.2.6.8 and 6.1.1.4'
 'N'  'N'   0.0061   0.0033
 'International Tables Vol C Tables 4.2.6.8 and 6.1.1.4'
 'O'  'O'   0.0106   0.0060
 'International Tables Vol C Tables 4.2.6.8 and 6.1.1.4'
 
_space_group_crystal_system       monoclinic
_space_group_IT_number            14
_space_group_name_H-M_alt         'P 21/c'
_space_group_name_Hall            '-P 2ybc'
 
_shelx_space_group_comment
;
The symmetry employed for this shelxl refinement is uniquely defined
by the following loop, which should always be used as a source of
symmetry information in preference to the above space-group names.
They are only intended as comments.
;
 
loop_
 _space_group_symop_operation_xyz
 'x, y, z'
 '-x, y+1/2, -z+1/2'
 '-x, -y, -z'
 'x, -y-1/2, z-1/2'
 
_cell_length_a                    7.7399(6)
_cell_length_b                    7.8024(5)
_cell_length_c                    17.8058(13)
_cell_angle_alpha                 90
_cell_angle_beta                  98.937(7)
_cell_angle_gamma                 90
_cell_volume                      1062.24(13)
_cell_formula_units_Z             2
_cell_measurement_reflns_used      3465
_cell_measurement_temperature      150.00(10)
_cell_measurement_theta_max        30.2340
_cell_measurement_theta_min        3.1950
 
_exptl_crystal_description        prism
_exptl_crystal_colour             colourless
_exptl_crystal_density_meas       ?
_exptl_crystal_density_method     ?
_exptl_crystal_density_diffrn     1.832          
_exptl_crystal_F_000              600
_exptl_transmission_factor_min    ?
_exptl_transmission_factor_max    ?
_exptl_crystal_size_max           0.200
_exptl_crystal_size_mid           0.070
_exptl_crystal_size_min           0.050
_exptl_absorpt_coefficient_mu     2.607
_shelx_estimated_absorpt_T_min    0.624
_shelx_estimated_absorpt_T_max    0.881
_exptl_absorpt_correction_T_max    1.00000
_exptl_absorpt_correction_T_min    0.65793
_exptl_absorpt_correction_type     multi-scan
_exptl_absorpt_process_details
;
CrysAlisPro 1.171.42.90a (Rigaku Oxford Diffraction, 2023)
Empirical absorption correction using spherical harmonics,
implemented in SCALE3 ABSPACK scaling algorithm.
;
_exptl_absorpt_special_details    ?
_diffrn_ambient_temperature       150.00(10)
_diffrn_radiation_wavelength      0.71073
_diffrn_radiation_type            MoK\a
_diffrn_radiation_monochromator    mirror
_diffrn_radiation_probe            x-ray
_diffrn_source                     'micro-focus sealed X-ray tube'
_diffrn_source_type                'SuperNova (Mo) X-ray Source'
_diffrn_detector                   'CCD plate'
_diffrn_detector_area_resol_mean   10.4933
_diffrn_detector_type              Atlas
_diffrn_measurement_device         'four-circle diffractometer'
_diffrn_measurement_device_type    'SuperNova, Dual, Cu at home/near, Atlas'
_diffrn_measurement_method         '\w scans'
_diffrn_reflns_number             7438
_diffrn_reflns_av_unetI/netI      0.0453
_diffrn_reflns_av_R_equivalents   0.0426
_diffrn_reflns_limit_h_min        -10
_diffrn_reflns_limit_h_max        9
_diffrn_reflns_limit_k_min        -10
_diffrn_reflns_limit_k_max        10
_diffrn_reflns_limit_l_min        -18
_diffrn_reflns_limit_l_max        23
_diffrn_reflns_theta_min          2.664
_diffrn_reflns_theta_max          27.483
_diffrn_reflns_theta_full         25.242
_diffrn_measured_fraction_theta_max   1.000
_diffrn_measured_fraction_theta_full  0.999
_diffrn_reflns_Laue_measured_fraction_max    1.000
_diffrn_reflns_Laue_measured_fraction_full   0.999
_diffrn_reflns_point_group_measured_fraction_max   1.000
_diffrn_reflns_point_group_measured_fraction_full  0.999
_reflns_number_total              2434
_reflns_number_gt                 1944
_reflns_threshold_expression      'I > 2\s(I)'
_reflns_Friedel_coverage          0.000
_reflns_Friedel_fraction_max      .
_reflns_Friedel_fraction_full     .
 
_reflns_special_details
;
 Reflections were merged by SHELXL according to the crystal
 class for the calculation of statistics and refinement.
 
 _reflns_Friedel_fraction is defined as the number of unique
 Friedel pairs measured divided by the number that would be
 possible theoretically, ignoring centric projections and
 systematic absences.
;
 
_computing_cell_refinement         'CrysAlisPro 1.171.42.90a (Rigaku OD, 2023)'
_computing_data_collection         'CrysAlisPro 1.171.42.90a (Rigaku OD, 2023)'
_computing_data_reduction          'CrysAlisPro 1.171.42.90a (Rigaku OD, 2023)'
_computing_structure_refinement    'ShelXL (Sheldrick, 2015)'
_computing_structure_solution      'SHELXT 2018/2 (Sheldrick, 2015)'
_computing_molecular_graphics     ?
_computing_publication_material   ?
_refine_special_details           ?
_refine_ls_structure_factor_coef  Fsqd
_refine_ls_matrix_type            full
_refine_ls_weighting_scheme       calc
_refine_ls_weighting_details
'w=1/[\s^2^(Fo^2^)+(0.0367P)^2^+2.2194P] where P=(Fo^2^+2Fc^2^)/3'
_atom_sites_solution_primary      dual
_atom_sites_solution_secondary    ?
_atom_sites_solution_hydrogens    mixed
_refine_ls_hydrogen_treatment     mixed
_refine_ls_extinction_method      none
_refine_ls_extinction_coef        .
_refine_ls_number_reflns          2434
_refine_ls_number_parameters      160
_refine_ls_number_restraints      5
_refine_ls_R_factor_all           0.0590
_refine_ls_R_factor_gt            0.0409
_refine_ls_wR_factor_ref          0.1000
_refine_ls_wR_factor_gt           0.0895
_refine_ls_goodness_of_fit_ref    1.108
_refine_ls_restrained_S_all       1.108
_refine_ls_shift/su_max           0.001
_refine_ls_shift/su_mean          0.000
 
loop_
 _atom_site_label
 _atom_site_type_symbol
 _atom_site_fract_x
 _atom_site_fract_y
 _atom_site_fract_z
 _atom_site_U_iso_or_equiv
 _atom_site_adp_type
 _atom_site_occupancy
 _atom_site_site_symmetry_order  
 _atom_site_calc_flag
 _atom_site_refinement_flags_posn
 _atom_site_refinement_flags_adp
 _atom_site_refinement_flags_occupancy
 _atom_site_disorder_assembly
 _atom_site_disorder_group
Ga1 Ga 0.46442(5) 0.09974(4) 0.92824(2) 0.01333(13) Uani 1 1 d . . . . .
O1 O 0.5404(3) 0.3306(3) 0.89997(14) 0.0172(5) Uani 1 1 d . . . . .
O2 O 0.4805(4) 0.6079(3) 0.89734(16) 0.0245(6) Uani 1 1 d . . . . .
O3 O 0.6532(3) -0.0121(3) 0.88376(15) 0.0179(5) Uani 1 1 d . . . . .
O4 O 0.7161(4) -0.1602(4) 0.78529(16) 0.0259(6) Uani 1 1 d . . . . .
O5 O 0.6119(3) 0.1093(3) 1.02671(14) 0.0147(5) Uani 1 1 d D . . . .
H5 H 0.602(5) 0.195(4) 1.053(2) 0.022 Uiso 1 1 d D U . . .
N1 N 0.2558(4) 0.2397(4) 0.95964(18) 0.0167(6) Uani 1 1 d D . . . .
H1 H 0.276(5) 0.230(5) 1.0147(11) 0.020 Uiso 1 1 d D U . . .
N2 N 0.3250(4) 0.0561(4) 0.82104(17) 0.0143(6) Uani 1 1 d D . . . .
H2 H 0.329(5) 0.163(3) 0.794(2) 0.017 Uiso 1 1 d D U . . .
C1 C 0.4407(5) 0.4571(4) 0.9096(2) 0.0168(8) Uani 1 1 d . . . . .
C2 C 0.2706(5) 0.4214(4) 0.9369(2) 0.0191(8) Uani 1 1 d . . . . .
H2A H 0.260502 0.496237 0.980955 0.023 Uiso 1 1 calc R U . . .
H2B H 0.172819 0.449410 0.896011 0.023 Uiso 1 1 calc R U . . .
C3 C 0.0779(5) 0.1678(5) 0.9339(2) 0.0238(8) Uani 1 1 d . . . . .
H3A H -0.010142 0.244460 0.951065 0.029 Uiso 1 1 calc R U . . .
H3B H 0.068900 0.054727 0.958237 0.029 Uiso 1 1 calc R U . . .
C4 C 0.0358(5) 0.1468(5) 0.8486(2) 0.0246(9) Uani 1 1 d . . . . .
H4A H -0.090494 0.121154 0.835058 0.029 Uiso 1 1 calc R U . . .
H4B H 0.057915 0.257250 0.824457 0.029 Uiso 1 1 calc R U . . .
C5 C 0.1377(5) 0.0087(5) 0.8157(2) 0.0223(8) Uani 1 1 d . . . . .
H5A H 0.127723 -0.099845 0.843522 0.027 Uiso 1 1 calc R U . . .
H5B H 0.087275 -0.010018 0.761782 0.027 Uiso 1 1 calc R U . . .
C6 C 0.4203(5) -0.0713(4) 0.7821(2) 0.0176(8) Uani 1 1 d . . . . .
H6A H 0.412909 -0.039286 0.727859 0.021 Uiso 1 1 calc R U . . .
H6B H 0.364835 -0.185048 0.784509 0.021 Uiso 1 1 calc R U . . .
C7 C 0.6122(5) -0.0821(4) 0.8184(2) 0.0187(8) Uani 1 1 d . . . . .
O6 O 0.1239(5) 0.0830(6) 0.6118(2) 0.0499(10) Uani 1 1 d D . . . .
H6C H 0.154(8) 0.166(6) 0.643(3) 0.075 Uiso 1 1 d D U . . .
H6D H 0.225(5) 0.034(8) 0.616(4) 0.075 Uiso 1 1 d D U . . .
 
loop_
 _atom_site_aniso_label
 _atom_site_aniso_U_11
 _atom_site_aniso_U_22
 _atom_site_aniso_U_33
 _atom_site_aniso_U_23
 _atom_site_aniso_U_13
 _atom_site_aniso_U_12
Ga1 0.0218(2) 0.00603(19) 0.0120(2) 0.00034(14) 0.00227(14) 0.00032(15)
O1 0.0271(14) 0.0086(12) 0.0165(13) 0.0001(9) 0.0053(11) -0.0013(10)
O2 0.0427(17) 0.0073(12) 0.0250(15) 0.0007(10) 0.0098(13) -0.0002(11)
O3 0.0189(13) 0.0152(13) 0.0194(13) -0.0051(10) 0.0026(11) -0.0008(10)
O4 0.0267(15) 0.0254(14) 0.0270(16) -0.0117(12) 0.0085(12) 0.0018(11)
O5 0.0272(14) 0.0054(11) 0.0114(12) -0.0009(9) 0.0021(10) -0.0016(10)
N1 0.0238(17) 0.0115(14) 0.0154(16) 0.0023(11) 0.0046(13) 0.0001(11)
N2 0.0177(15) 0.0105(14) 0.0148(15) 0.0009(11) 0.0024(12) -0.0006(11)
C1 0.028(2) 0.0101(16) 0.0119(18) -0.0007(13) 0.0022(15) -0.0005(14)
C2 0.026(2) 0.0083(17) 0.022(2) 0.0000(13) 0.0005(15) 0.0029(13)
C3 0.026(2) 0.0172(19) 0.031(2) 0.0033(16) 0.0127(17) -0.0027(15)
C4 0.0173(19) 0.023(2) 0.034(2) -0.0018(16) 0.0032(17) -0.0047(15)
C5 0.023(2) 0.021(2) 0.023(2) -0.0049(15) 0.0034(16) -0.0070(15)
C6 0.027(2) 0.0178(18) 0.0069(16) -0.0061(13) -0.0019(14) 0.0049(14)
C7 0.026(2) 0.0109(17) 0.0195(19) -0.0015(14) 0.0043(15) -0.0023(14)
O6 0.0317(19) 0.076(3) 0.040(2) -0.0095(19) 0.0000(17) -0.0119(18)
 
_geom_special_details
;
 All esds (except the esd in the dihedral angle between two l.s. planes)
 are estimated using the full covariance matrix.  The cell esds are taken
 into account individually in the estimation of esds in distances, angles
 and torsion angles; correlations between esds in cell parameters are only
 used when they are defined by crystal symmetry.  An approximate (isotropic)
 treatment of cell esds is used for estimating esds involving l.s. planes.
;
 
loop_
 _geom_bond_atom_site_label_1
 _geom_bond_atom_site_label_2
 _geom_bond_distance
 _geom_bond_site_symmetry_2
 _geom_bond_publ_flag
Ga1 O5 1.939(2) . ?
Ga1 O5 1.949(2) 3_657 ?
Ga1 O3 1.970(3) . ?
Ga1 O1 1.984(2) . ?
Ga1 N2 2.070(3) . ?
Ga1 N1 2.096(3) . ?
Ga1 Ga1 2.9697(8) 3_657 ?
O1 C1 1.281(4) . ?
O2 C1 1.244(4) . ?
O3 C7 1.280(4) . ?
O4 C7 1.231(5) . ?
O5 H5 0.820(19) . ?
N1 C2 1.484(4) . ?
N1 C3 1.492(5) . ?
N1 H1 0.970(19) . ?
N2 C6 1.473(4) . ?
N2 C5 1.485(5) . ?
N2 H2 0.970(19) . ?
C1 C2 1.499(5) . ?
C2 H2A 0.9900 . ?
C2 H2B 0.9900 . ?
C3 C4 1.512(6) . ?
C3 H3A 0.9900 . ?
C3 H3B 0.9900 . ?
C4 C5 1.506(5) . ?
C4 H4A 0.9900 . ?
C4 H4B 0.9900 . ?
C5 H5A 0.9900 . ?
C5 H5B 0.9900 . ?
C6 C7 1.527(5) . ?
C6 H6A 0.9900 . ?
C6 H6B 0.9900 . ?
O6 H6C 0.86(2) . ?
O6 H6D 0.86(2) . ?
 
loop_
 _geom_angle_atom_site_label_1
 _geom_angle_atom_site_label_2
 _geom_angle_atom_site_label_3
 _geom_angle
 _geom_angle_site_symmetry_1
 _geom_angle_site_symmetry_3
 _geom_angle_publ_flag
O5 Ga1 O5 80.42(11) . 3_657 ?
O5 Ga1 O3 90.65(11) . . ?
O5 Ga1 O3 94.93(10) 3_657 . ?
O5 Ga1 O1 92.21(10) . . ?
O5 Ga1 O1 170.00(10) 3_657 . ?
O3 Ga1 O1 91.87(11) . . ?
O5 Ga1 N2 171.65(11) . . ?
O5 Ga1 N2 95.39(11) 3_657 . ?
O3 Ga1 N2 82.48(11) . . ?
O1 Ga1 N2 92.75(11) . . ?
O5 Ga1 N1 96.22(11) . . ?
O5 Ga1 N1 91.77(11) 3_657 . ?
O3 Ga1 N1 171.12(11) . . ?
O1 Ga1 N1 82.27(11) . . ?
N2 Ga1 N1 91.09(12) . . ?
O5 Ga1 Ga1 40.33(7) . 3_657 ?
O5 Ga1 Ga1 40.09(7) 3_657 3_657 ?
O3 Ga1 Ga1 93.66(8) . 3_657 ?
O1 Ga1 Ga1 132.19(8) . 3_657 ?
N2 Ga1 Ga1 135.06(8) . 3_657 ?
N1 Ga1 Ga1 95.22(9) . 3_657 ?
C1 O1 Ga1 117.2(2) . . ?
C7 O3 Ga1 117.4(2) . . ?
Ga1 O5 Ga1 99.59(11) . 3_657 ?
Ga1 O5 H5 117(3) . . ?
Ga1 O5 H5 113(3) 3_657 . ?
C2 N1 C3 112.5(3) . . ?
C2 N1 Ga1 109.3(2) . . ?
C3 N1 Ga1 115.8(2) . . ?
C2 N1 H1 110(2) . . ?
C3 N1 H1 106(2) . . ?
Ga1 N1 H1 103(2) . . ?
C6 N2 C5 110.9(3) . . ?
C6 N2 Ga1 108.5(2) . . ?
C5 N2 Ga1 117.6(2) . . ?
C6 N2 H2 107(2) . . ?
C5 N2 H2 107(2) . . ?
Ga1 N2 H2 105(2) . . ?
O2 C1 O1 122.3(4) . . ?
O2 C1 C2 119.1(3) . . ?
O1 C1 C2 118.5(3) . . ?
N1 C2 C1 112.0(3) . . ?
N1 C2 H2A 109.2 . . ?
C1 C2 H2A 109.2 . . ?
N1 C2 H2B 109.2 . . ?
C1 C2 H2B 109.2 . . ?
H2A C2 H2B 107.9 . . ?
N1 C3 C4 113.2(3) . . ?
N1 C3 H3A 108.9 . . ?
C4 C3 H3A 108.9 . . ?
N1 C3 H3B 108.9 . . ?
C4 C3 H3B 108.9 . . ?
H3A C3 H3B 107.8 . . ?
C5 C4 C3 115.1(3) . . ?
C5 C4 H4A 108.5 . . ?
C3 C4 H4A 108.5 . . ?
C5 C4 H4B 108.5 . . ?
C3 C4 H4B 108.5 . . ?
H4A C4 H4B 107.5 . . ?
N2 C5 C4 111.3(3) . . ?
N2 C5 H5A 109.4 . . ?
C4 C5 H5A 109.4 . . ?
N2 C5 H5B 109.4 . . ?
C4 C5 H5B 109.4 . . ?
H5A C5 H5B 108.0 . . ?
N2 C6 C7 111.3(3) . . ?
N2 C6 H6A 109.4 . . ?
C7 C6 H6A 109.4 . . ?
N2 C6 H6B 109.4 . . ?
C7 C6 H6B 109.4 . . ?
H6A C6 H6B 108.0 . . ?
O4 C7 O3 124.0(4) . . ?
O4 C7 C6 119.3(3) . . ?
O3 C7 C6 116.7(3) . . ?
H6C O6 H6D 97(6) . . ?
 
loop_
 _geom_torsion_atom_site_label_1
 _geom_torsion_atom_site_label_2
 _geom_torsion_atom_site_label_3
 _geom_torsion_atom_site_label_4
 _geom_torsion
 _geom_torsion_site_symmetry_1
 _geom_torsion_site_symmetry_2
 _geom_torsion_site_symmetry_3
 _geom_torsion_site_symmetry_4
 _geom_torsion_publ_flag
Ga1 O1 C1 O2 176.2(3) . . . . ?
Ga1 O1 C1 C2 -3.4(4) . . . . ?
C3 N1 C2 C1 -138.6(3) . . . . ?
Ga1 N1 C2 C1 -8.5(4) . . . . ?
O2 C1 C2 N1 -171.4(3) . . . . ?
O1 C1 C2 N1 8.3(5) . . . . ?
C2 N1 C3 C4 68.8(4) . . . . ?
Ga1 N1 C3 C4 -57.8(4) . . . . ?
N1 C3 C4 C5 69.4(4) . . . . ?
C6 N2 C5 C4 -174.4(3) . . . . ?
Ga1 N2 C5 C4 59.8(4) . . . . ?
C3 C4 C5 N2 -69.2(4) . . . . ?
C5 N2 C6 C7 -150.7(3) . . . . ?
Ga1 N2 C6 C7 -20.1(3) . . . . ?
Ga1 O3 C7 O4 -177.8(3) . . . . ?
Ga1 O3 C7 C6 -0.1(4) . . . . ?
N2 C6 C7 O4 -167.9(3) . . . . ?
N2 C6 C7 O3 14.3(5) . . . . ?
 
_refine_diff_density_max    0.777
_refine_diff_density_min   -0.881
_refine_diff_density_rms    0.121

_shelx_res_file
;
TITL
    moca125_auto.res
    created by SHELXL-2018/3 at 11:19:55 on 07-Sep-2023
CELL 0.71073 7.739922 7.802389 17.805842 90 98.9373 90
ZERR 2 0.000559 0.000457 0.001283 0 0.0067 0
LATT 1
SYMM -X,0.5+Y,0.5-Z
SFAC C H Ga N O
UNIT 28 60 4 8 24
DFIX 0.87 O6 H6c O6 H6d
DFIX 0.84 H5 O5
DFIX 1 N2 H2 N1 H1

L.S. 10
PLAN  20
SIZE 0.2 0.07 0.05
TEMP -123
BOND $H
CONF
fmap 2
acta
SHEL 20.4 0.77
REM <olex2.extras>
REM <HklSrc "%.\\olex2\\history.hkl">
REM </olex2.extras>

WGHT    0.036700    2.219400
FVAR       2.08185
GA1   3    0.464419    0.099735    0.928238    11.00000    0.02184    0.00603 =
         0.01199    0.00034    0.00227    0.00032
O1    5    0.540368    0.330559    0.899972    11.00000    0.02705    0.00864 =
         0.01650    0.00009    0.00530   -0.00133
O2    5    0.480536    0.607893    0.897337    11.00000    0.04272    0.00734 =
         0.02501    0.00072    0.00984   -0.00019
O3    5    0.653156   -0.012078    0.883765    11.00000    0.01887    0.01519 =
         0.01942   -0.00514    0.00256   -0.00082
O4    5    0.716147   -0.160237    0.785288    11.00000    0.02674    0.02541 =
         0.02704   -0.01166    0.00849    0.00182
O5    5    0.611910    0.109276    1.026710    11.00000    0.02715    0.00537 =
         0.01140   -0.00088    0.00214   -0.00157
H5    2    0.601933    0.194578    1.052635    11.00000   -1.50000
N1    4    0.255849    0.239676    0.959640    11.00000    0.02379    0.01151 =
         0.01542    0.00234    0.00457    0.00013
H1    2    0.276280    0.230438    1.014653    11.00000   -1.20000
N2    4    0.325044    0.056065    0.821038    11.00000    0.01769    0.01046 =
         0.01475    0.00092    0.00244   -0.00056
H2    2    0.329001    0.163458    0.793872    11.00000   -1.20000
C1    1    0.440661    0.457141    0.909564    11.00000    0.02801    0.01008 =
         0.01190   -0.00067    0.00220   -0.00049
C2    1    0.270590    0.421421    0.936940    11.00000    0.02564    0.00833 =
         0.02243   -0.00003    0.00054    0.00286
AFIX  23
H2A   2    0.260502    0.496237    0.980955    11.00000   -1.20000
H2B   2    0.172819    0.449410    0.896011    11.00000   -1.20000
AFIX   0
C3    1    0.077856    0.167777    0.933891    11.00000    0.02568    0.01716 =
         0.03110    0.00327    0.01269   -0.00274
AFIX  23
H3A   2   -0.010142    0.244460    0.951065    11.00000   -1.20000
H3B   2    0.068900    0.054727    0.958237    11.00000   -1.20000
AFIX   0
C4    1    0.035774    0.146791    0.848615    11.00000    0.01726    0.02254 =
         0.03362   -0.00182    0.00318   -0.00467
AFIX  23
H4A   2   -0.090494    0.121154    0.835058    11.00000   -1.20000
H4B   2    0.057915    0.257250    0.824457    11.00000   -1.20000
AFIX   0
C5    1    0.137652    0.008731    0.815739    11.00000    0.02262    0.02112 =
         0.02312   -0.00488    0.00337   -0.00698
AFIX  23
H5A   2    0.127723   -0.099845    0.843522    11.00000   -1.20000
H5B   2    0.087275   -0.010018    0.761782    11.00000   -1.20000
AFIX   0
C6    1    0.420303   -0.071269    0.782069    11.00000    0.02680    0.01777 =
         0.00691   -0.00606   -0.00185    0.00491
AFIX  23
H6A   2    0.412909   -0.039286    0.727859    11.00000   -1.20000
H6B   2    0.364835   -0.185048    0.784509    11.00000   -1.20000
AFIX   0
C7    1    0.612164   -0.082051    0.818381    11.00000    0.02588    0.01089 =
         0.01946   -0.00148    0.00427   -0.00228

O6    5    0.123857    0.082952    0.611823    11.00000    0.03175    0.07560 =
         0.04044   -0.00953    0.00000   -0.01191
H6C   2    0.154388    0.166239    0.642653    11.00000   -1.50000
H6D   2    0.225238    0.034070    0.616280    11.00000   -1.50000
HKLF 4


REM
REM wR2 = 0.1000, GooF = S = 1.108, Restrained GooF = 1.108 for all data
REM R1 = 0.0409 for 1944 Fo > 4sig(Fo) and 0.0590 for all 2434 data
REM 160 parameters refined using 5 restraints

END

WGHT      0.0367      2.2191

REM Highest difference peak  0.777,  deepest hole -0.881,  1-sigma level  0.121
Q1    1   0.4257  0.0984  0.9717  11.00000  0.05    0.78
Q2    1   0.5600  0.1006  0.9833  11.00000  0.05    0.71
Q3    1   0.3764  0.0956  0.8817  11.00000  0.05    0.70
Q4    1   0.4726  0.7090  0.9269  11.00000  0.05    0.61
Q5    1   0.3208  0.0997  0.9363  11.00000  0.05    0.59
Q6    1   0.6178  0.1026  0.9219  11.00000  0.05    0.57
Q7    1   0.5064 -0.0846  0.8126  11.00000  0.05    0.56
Q8    1   0.5087  0.0994  0.8877  11.00000  0.05    0.55
Q9    1   0.6729  0.0795  0.9732  11.00000  0.05    0.52
Q10   1   0.2298  0.0356  0.8229  11.00000  0.05    0.46
Q11   1   0.4633  0.0900  0.8401  11.00000  0.05    0.45
Q12   1   0.0343  0.0405  0.8492  11.00000  0.05    0.43
Q13   1   0.2301 -0.0855  0.6144  11.00000  0.05    0.41
Q14   1   0.4031  0.2945  0.7909  11.00000  0.05    0.40
Q15   1   0.2692  0.0517  0.8802  11.00000  0.05    0.40
Q16   1   0.7303  0.1036  1.0313  11.00000  0.05    0.40
Q17   1   0.7938  0.1028  0.9803  11.00000  0.05    0.40
Q18   1   0.6860  0.0447  1.0825  11.00000  0.05    0.39
Q19   1   0.4650  0.1121  1.0290  11.00000  0.05    0.39
Q20   1   0.2318 -0.0216  0.9702  11.00000  0.05    0.39
;
_shelx_res_checksum   44182

_shelx_hkl_file
;
   0   0  -3 41.4203 44.1597   2
   0   0  -4 35960.1 693.666   2
   0   0  -5-33.3420 77.9096   2
   0   0  -6 68406.1 1247.92   2
   0   0  -7 99.4106 81.8125   2
   0   0  -8 45243.8 1006.47   2
   0   0  -9-50.3460 80.8526   2
   0   0 -10 3884.92 276.490   2
   0   0 -11-58.0483 84.9532   2
   0   0  12 2955.80 276.011   2
   0   0  13-127.663 168.769   2
   0   0  14 2618.31 283.776   2
   0   0  15-306.920 202.489   2
   0   0  16 943.216 201.241   2
   0   0  17-199.141 178.961   2
   0   0  18 181.331 155.223   2
   0   0  19 408.147 211.272   2
   0   0  20 9361.98 645.632   2
   0   0  21 211.011 198.474   2
   0   0  22 4600.08 489.068   2
   0  -1   0-0.81333 26.2568   3
   0  -1   1 47614.8 757.746   3
   0  -1   2 27992.1 486.185   3
   0   1   2 27089.6 421.745   4
   0  -1  -2 26030.2 467.343   2
   0  -1  -2 26351.3 427.853   4
   0   1   2 26811.9 462.771   2
   0  -1   2 27029.1 465.834   2
   0   1  -2 26811.6 470.555   2
   0   1   3 7511.24 221.730   2
   0  -1  -3 7732.72 163.563   4
   0  -1  -3 6937.28 220.137   2
   0  -1   3 7858.98 228.005   2
   0   1  -3 7301.05 223.533   2
   0   1   4 52983.5 930.294   2
   0   1  -4 53675.8 942.238   2
   0  -1  -4 51949.9 937.793   2
   0  -1  -4 54206.6 813.599   4
   0  -1   4 53910.5 937.269   2
   0   1  -5 25611.4 592.697   2
   0   1   5 26780.3 594.109   2
   0  -1   5 27613.2 598.455   2
   0  -1  -5 25960.4 596.111   2
   0   1  -6 1985.26 159.580   2
   0   1   6 1963.06 161.521   2
   0  -1   6 2159.41 166.481   2
   0  -1  -6 1987.63 163.038   2
   0   1  -7 20894.9 581.104   2
   0   1   7 20060.4 562.995   2
   0  -1   7 22324.7 586.835   2
   0  -1  -7 20074.9 577.027   2
   0   1   8 54.7961 95.1678   2
   0   1  -8-4.41256 73.0970   2
   0  -1  -8 33.1791 74.4101   2
   0  -1   8 58.7766 92.8127   2
   0   1  -9 20557.0 641.189   2
   0   1   9 20820.6 631.578   2
   0  -1  -9 20554.2 647.042   2
   0   1 -10 29352.4 826.812   2
   0   1  10 29908.0 822.079   2
   0  -1 -10 29837.0 840.460   2
   0   1 -11-26.3928 84.9052   2
   0  -1  11-108.224 135.151   2
   0   1  11-109.447 138.924   2
   0  -1 -11-85.4926 103.659   2
   0   1  12 9019.27 472.911   2
   0  -1  12 9416.57 484.412   2
   0  -1  13 6061.78 400.746   2
   0   1  13 5890.81 394.743   2
   0   1  14-288.270 188.486   2
   0  -1  14-177.231 180.668   2
   0   1  15 8774.27 524.375   2
   0  -1  15 8729.85 519.971   2
   0   1  16 1320.64 232.462   2
   0  -1  16 1479.35 237.899   2
   0   1  17 973.261 224.303   2
   0  -1  17 1100.85 226.635   2
   0  -1  18 2630.05 337.454   2
   0   1  18 2517.93 334.370   2
   0  -1  19 7659.63 569.246   2
   0   1  19 7976.59 581.181   2
   0   1  20 243.197 180.856   2
   0  -1  20 102.932 170.015   2
   0   1  21 10478.5 703.873   2
   0  -1  21 10206.8 703.485   2
   0   1  22-66.4603 154.600   2
   0  -1  22 114.579 164.034   2
   0  -2   0 55491.9 950.057   3
   0  -2   1 3570.24 177.521   3
   0   2   1 3365.58 160.564   3
   0  -2  -1 3625.00 165.200   3
   0   2   2 969.419 92.2602   3
   0  -2   2 767.316 80.1635   3
   0   2  -2 868.195 67.5242   2
   0  -2   2 851.577 62.5429   2
   0  -2  -2 812.945 67.0941   2
   0   2   2 730.821 57.6030   2
   0  -2   3 79970.7 1292.01   3
   0   2   3 77075.5 1164.47   4
   0  -2  -3 74609.1 1198.22   2
   0   2  -3 76373.6 1202.19   2
   0   2   3 75493.8 1185.21   2
   0  -2   3 77662.2 1196.50   2
   0  -2  -4 11009.3 271.991   4
   0   2   4 11287.7 315.182   2
   0   2   4 11982.5 259.438   4
   0  -2   4 11680.2 324.334   2
   0  -2   4 11555.6 357.607   3
   0  -2  -4 11170.5 322.185   2
   0   2  -4 11556.9 326.000   2
   0   2   5 1511.07 86.6678   4
   0   2  -5 1230.32 115.902   2
   0  -2   5 1117.87 117.574   2
   0  -2   5 1363.20 137.185   3
   0  -2  -5 953.529 76.8865   4
   0  -2  -5 1053.93 112.388   2
   0   2   5 1162.33 116.240   2
   0  -2  -6 2163.22 107.817   4
   0   2   6 2363.18 169.992   2
   0   2  -6 2315.59 167.691   2
   0  -2  -6 2115.24 163.449   2
   0  -2   6 2411.11 173.093   2
   0   2   7 1282.96 145.639   2
   0  -2   7 1376.20 147.201   2
   0  -2  -7 1231.87 139.349   2
   0   2  -7 1201.42 137.581   2
   0  -2  -7 1302.09 87.5866   4
   0   2  -8 1157.91 143.230   2
   0  -2  -8 1425.78 160.018   2
   0   2   8 1128.59 148.231   2
   0  -2   8 1192.80 152.801   2
   0  -2  -8 1159.82 92.1604   4
   0   2   9 14811.5 518.964   2
   0   2  -9 14895.4 526.956   2
   0  -2  -9 14587.8 376.620   4
   0  -2  -9 14698.2 535.392   2
   0   2 -10 2724.76 236.752   2
   0   2  10 2090.45 214.807   2
   0  -2 -10 2674.46 158.273   4
   0  -2 -10 2485.52 226.806   2
   0   2 -11 35287.3 953.209   2
   0  -2  11 35650.4 960.629   2
   0  -2 -11 33193.0 726.393   4
   0  -2 -11 36165.1 981.115   2
   0   2  11 34358.3 940.701   2
   0   2  12 1576.71 207.499   2
   0  -2 -12 2039.40 165.073   4
   0  -2  12 1866.68 234.050   2
   0  -2  13 2415.79 274.529   2
   0  -2 -13 2412.98 185.750   4
   0   2  13 1924.44 239.495   2
   0   2  14-249.577 180.045   2
   0  -2 -14 187.924 93.8168   4
   0  -2  14-275.029 195.673   2
   0  -2 -15 246.980 95.3423   4
   0   2  15 144.918 141.231   2
   0  -2  15-134.136 180.262   2
   0  -2 -16 2536.07 211.176   4
   0   2  16 2375.93 301.893   2
   0  -2  16 2161.01 285.394   2
   0  -2  17 11125.4 647.553   2
   0   2  17 11688.5 655.062   2
   0  -2  18-67.4024 159.925   2
   0   2  18 23.1685 146.805   2
   0   2  19 3402.50 394.756   2
   0  -2  19 4311.59 440.492   2
   0   2  20 3079.26 381.379   2
   0  -2  20 2974.36 382.681   2
   0   2  21 212.657 193.319   2
   0  -2  21 385.444 187.272   2
   0   2  22 397.868 207.872   2
   0  -2  22 617.031 236.480   2
   0  -3   0 9.79536 67.5036   3
   0   3   0-10.8522 44.7822   3
   0   3   1 3973.79 207.593   3
   0  -3  -1 3868.32 213.806   3
   0   3  -1 4229.28 214.606   3
   0  -3   1 4142.79 217.193   3
   0   3  -2 6517.48 272.494   3
   0  -3   2 6573.55 285.359   3
   0   3   2 6316.84 158.489   2
   0   3  -2 6359.67 165.380   2
   0  -3   2 6616.46 167.585   2
   0   3   2 6437.55 272.310   3
   0  -3  -2 6012.30 161.944   2
   0   3   3 8321.73 314.832   3
   0   3   3 7681.30 219.667   2
   0   3   3 8108.20 262.312   4
   0   3  -3 7653.33 227.085   2
   0  -3  -3 7386.00 223.908   2
   0  -3   3 8632.45 334.196   3
   0  -3   3 7891.75 228.865   2
   0   3   4 22386.8 474.398   4
   0   3   4 22857.0 589.306   3
   0   3  -4 21923.8 488.813   2
   0  -3  -4 20746.3 480.780   2
   0   3   4 22386.9 482.962   2
   0  -3   4 22664.8 493.152   2
   0  -3   4 23068.2 602.839   3
   0  -3  -5 2104.62 147.953   2
   0  -3   5 2048.99 144.011   2
   0   3  -5 2063.63 146.828   2
   0   3   5 2238.26 120.672   4
   0   3   5 2146.57 144.088   2
   0  -3   5 2145.18 173.928   3
   0   3   6 3877.63 158.232   4
   0   3  -6 3343.94 199.954   2
   0  -3   6 3491.61 207.369   2
   0   3   6 3149.17 192.490   2
   0  -3  -6 3057.09 197.009   2
   0  -3   6 3737.32 236.923   3
   0   3   7 7531.36 320.693   2
   0  -3  -7 7074.50 319.359   2
   0   3  -7 7348.05 320.977   2
   0  -3   7 7556.34 324.494   2
   0  -3   7 7343.90 348.582   3
   0  -3   8 3771.06 262.637   3
   0   3  -8 3879.50 247.780   2
   0  -3  -8 3461.21 168.312   4
   0  -3  -8 4043.72 259.541   2
   0   3   8 3819.41 247.844   2
   0  -3   9 5164.58 317.452   3
   0  -3  -9 5381.55 313.313   2
   0   3   9 5156.58 302.946   2
   0   3  -9 5515.67 316.261   2
   0  -3  -9 4451.57 190.775   4
   0  -3 -10 54816.8 1235.79   2
   0  -3  10 55044.3 1199.90   3
   0   3  10 55318.8 1209.53   2
   0   3 -10 56444.7 1234.41   2
   0   3  11 2290.98 234.187   2
   0  -3 -11 2078.74 133.957   4
   0   3 -11 2679.72 255.701   2
   0  -3 -11 2592.40 253.531   2
   0  -3  11 2193.65 233.950   2
   0  -3 -12 19921.7 485.034   4
   0  -3  12 23096.2 770.598   2
   0   3  12 22080.6 747.718   2
   0  -3 -13 6966.66 264.581   4
   0   3  13 7351.69 440.409   2
   0  -3  13 8375.69 468.019   2
   0  -3 -14 32.4162 55.3636   4
   0   3  14-221.723 160.362   2
   0  -3  14-281.398 174.575   2
   0   3  15 2828.29 306.319   2
   0  -3 -15 2692.31 170.052   4
   0  -3  15 3131.20 321.529   2
   0  -3  16 13440.6 679.299   2
   0   3  16 12171.5 644.887   2
   0  -3  17 1069.58 227.989   2
   0   3  17 1017.62 221.748   2
   0   3  18 11976.4 683.738   2
   0  -3  18 12455.8 705.681   2
   0   3  19 588.832 205.585   2
   0  -3  19 350.348 197.181   2
   0  -3  20 730.218 223.058   2
   0   3  20 813.228 227.426   2
   0  -3  21 1508.69 294.027   2
   0   3  21 1889.79 326.643   2
   0   3  22 504.916 233.086   2
   0  -3  22 142.617 178.975   2
   0  -4   0 50956.9 1077.25   3
   0  -4   1 3995.08 241.936   3
   0  -4  -1 4091.62 240.013   3
   0  -4   2 9933.07 396.597   3
   0  -4   3 8285.73 218.594   2
   0   4   3 7844.48 205.669   2
   0  -4  -3 7871.81 216.194   2
   0   4   3 8370.02 314.609   4
   0   4  -3 8016.41 216.810   2
   0  -4   3 8649.93 378.456   3
   0   4  -4 1721.84 117.291   2
   0   4   4 1814.76 141.200   4
   0   4   4 1851.46 118.548   2
   0  -4   4 1876.24 124.415   2
   0  -4   4 2021.11 193.244   3
   0  -4  -4 1592.07 114.712   2
   0   4  -5 673.521 89.9178   2
   0  -4   5 646.727 123.405   3
   0   4   5 601.255 86.4918   4
   0  -4  -5 622.668 91.7125   2
   0   4   5 729.769 98.9050   2
   0  -4   5 862.884 108.712   2
   0   4   6 21321.3 541.524   2
   0  -4  -6 19579.5 535.630   2
   0  -4   6 20615.8 646.442   3
   0   4   6 20787.9 487.588   4
   0   4  -6 20277.0 541.233   2
   0  -4   6 22017.3 558.036   2
   0   4   7 1885.81 166.251   2
   0   4  -7 1917.69 169.530   2
   0  -4   7 1777.80 189.930   3
   0  -4   7 1979.59 175.003   2
   0  -4  -7 1830.87 167.498   2
   0   4   7 2017.60 130.840   4
   0  -4  -8 10265.2 420.094   2
   0   4   8 11078.1 321.042   4
   0   4   8 10624.1 417.338   2
   0   4  -8 10708.6 426.866   2
   0  -4   8 10301.9 466.480   3
   0   4   9 8081.67 383.456   2
   0  -4   9 7824.32 418.439   3
   0  -4  -9 8518.94 403.070   2
   0   4  -9 8239.79 395.225   2
   0   4 -10 18.1358 96.2080   2
   0  -4  10 11.6707 108.677   2
   0   4  10-35.6486 111.740   2
   0  -4 -10 69.8854 98.9624   2
   0  -4  10 196.077 137.007   3
   0  -4  11 1009.49 171.713   2
   0   4 -11 1541.28 202.097   2
   0  -4  11 1243.32 198.568   3
   0   4  11 1245.22 188.797   2
   0  -4 -11 1604.86 212.294   2
   0   4  12 5856.87 373.843   2
   0  -4  12 5461.22 384.774   3
   0  -4  12 6129.00 389.356   2
   0   4  13 102.103 115.347   2
   0  -4  13 97.0023 113.610   3
   0  -4  13 167.954 108.381   2
   0   4  14 12770.4 605.716   2
   0  -4  14 11566.8 592.382   3
   0  -4  14 13761.6 632.971   2
   0  -4  15 43.0567 113.746   3
   0   4  15 300.230 154.812   2
   0  -4  15 181.841 139.249   2
   0   4  16 261.583 146.833   2
   0  -4  16 399.976 162.134   3
   0  -4  16 329.694 168.914   2
   0  -4  17 1809.41 275.026   2
   0  -4  17 2007.29 285.892   3
   0   4  17 1631.62 262.227   2
   0   4  18 200.814 146.036   2
   0  -4  18 171.442 159.858   2
   0  -4  18 281.347 162.749   3
   0  -4  19 1101.49 232.180   3
   0   4  19 1261.33 267.259   2
   0  -4  19 1297.08 259.124   2
   0  -4  20 2193.33 314.659   3
   0   4  20 3159.44 382.343   2
   0  -4  20 3495.79 412.749   2
   0  -4  21-35.7910 158.595   2
   0  -4  21 122.109 149.579   3
   0   4  21-7.11742 139.547   2
   0  -4  22 4406.37 490.421   2
   0   4  22 4409.00 476.296   2
   0  -5   0 54.6792 89.6762   3
   0   5   0 119.516 74.7095   3
   0  -5   1 14664.1 544.940   3
   0  -5  -1 14344.9 542.284   3
   0   5   1 15502.4 547.229   3
   0   5  -1 15474.6 548.465   3
   0   5   2 65.7606 78.8976   3
   0  -5   2 4.22108 107.561   3
   0   5  -2-1.66110 65.2975   3
   0  -5   3 4547.36 306.592   3
   0   5  -3 4708.16 298.772   3
   0   5   3 4733.39 292.727   3
   0   5   3 4727.67 268.234   4
   0   5   4 81.7288 80.8108   4
   0  -5   4 45.5195 98.2614   3
   0   5   4 47.7620 72.6894   3
   0   5  -4 6.26157 43.4148   2
   0  -5  -4-19.9562 50.7585   2
   0   5  -5 1139.39 103.803   2
   0  -5   5 1232.81 106.562   2
   0  -5  -5 1017.00 101.365   2
   0   5   5 1198.58 99.7228   2
   0   5   5 1328.66 171.605   3
   0   5   5 1181.18 132.517   4
   0  -5   5 1089.48 176.937   3
   0  -5   6 4949.19 340.984   3
   0   5   6 4952.34 236.747   2
   0   5   6 4875.81 243.488   4
   0  -5  -6 4459.46 222.813   2
   0  -5   6 5313.77 251.936   2
   0   5  -6 4604.89 227.548   2
   0  -5   7 18516.7 522.648   2
   0  -5   7 15458.4 620.190   3
   0   5   7 17185.1 495.967   2
   0  -5  -7 14367.2 465.094   2
   0   5  -7 14699.2 468.070   2
   0   5   7 15600.4 446.518   4
   0  -5  -8 289.930 98.0706   2
   0   5  -8 285.372 103.706   2
   0  -5   8 253.899 122.352   3
   0   5   8 200.367 76.7430   4
   0  -5   8 463.017 121.285   2
   0   5   8 275.864 102.537   2
   0   5   9 9728.85 332.538   4
   0  -5  -9 9680.55 421.845   2
   0   5   9 11030.3 443.186   2
   0  -5   9 9227.89 485.220   3
   0   5  -9 9713.82 423.334   2
   0  -5  10-44.4044 122.768   3
   0   5  10 72.0896 101.766   2
   0  -5  10 185.340 112.947   2
   0  -5 -10 169.932 93.4609   2
   0   5 -10 67.6165 98.8656   2
   0   5  11 1314.56 190.687   2
   0  -5 -11 1071.54 170.192   2
   0  -5  11 1124.83 206.450   3
   0  -5  11 1804.94 212.463   2
   0   5 -11 1375.68 195.097   2
   0  -5  12 55.7538 112.028   3
   0  -5  12 243.073 123.270   2
   0   5  12 147.330 118.050   2
   0   5  13 15731.1 651.616   2
   0  -5  13 13708.3 665.136   3
   0  -5  13 16258.6 667.073   2
   0   5  14-8.14151 108.245   2
   0  -5  14 40.6166 127.440   3
   0  -5  14 97.9814 133.715   2
   0  -5  15 4719.86 414.592   3
   0   5  15 5170.69 400.273   2
   0  -5  15 4897.49 391.471   2
   0   5  16 31.7513 117.265   2
   0  -5  16 40.0173 122.875   2
   0  -5  16-60.3046 127.336   3
   0  -5  17 264.541 162.031   2
   0   5  17 242.801 145.114   2
   0  -5  17 406.792 172.235   3
   0  -5  18-135.089 149.748   3
   0   5  18-187.030 139.275   2
   0  -5  18 42.3613 128.852   2
   0  -5  19 4560.46 451.307   3
   0   5  19 4695.94 446.486   2
   0  -5  19 5480.46 474.428   2
   0   5  20 261.014 164.406   2
   0  -5  20 531.531 201.809   2
   0  -5  20 582.078 222.887   3
   0  -5  21 4324.55 461.254   2
   0   5  21 3591.43 410.570   2
   0  -6   0 20103.2 705.050   3
   0  -6   1 3234.77 271.966   3
   0  -6  -1 3345.02 285.969   3
   0  -6   2 12213.7 548.815   3
   0  -6   3 14531.3 596.422   3
   0   6   3 14720.2 535.535   4
   0  -6   4-61.7645 118.247   3
   0   6   4 45.6647 99.6547   4
   0   6   5 2319.12 203.504   4
   0   6  -5 2369.37 118.163   2
   0  -6   5 2424.20 252.681   3
   0  -6  -5 2477.42 121.735   2
   0   6  -6 6011.01 230.500   2
   0  -6   6 6791.08 422.261   3
   0  -6  -6 6112.70 238.829   2
   0   6   6 7213.80 322.534   4
   0  -6  -7 4747.68 235.015   2
   0  -6   7 5425.24 247.024   2
   0   6  -7 4606.05 231.536   2
   0  -6   7 5321.09 382.790   3
   0   6   7 5195.77 266.491   4
   0   6   8 13270.2 429.814   4
   0   6  -8 12364.2 432.657   2
   0  -6  -8 12081.7 430.692   2
   0  -6   8 14476.6 469.261   2
   0   6   8 13988.5 456.606   2
   0  -6   8 13101.8 612.601   3
   0  -6  -9 6049.51 314.774   2
   0   6   9 6949.93 295.734   4
   0  -6   9 7101.21 461.128   3
   0   6   9 7180.13 342.515   2
   0   6  -9 6085.90 315.885   2
   0   6  10 1580.10 178.910   2
   0   6 -10 1181.65 156.322   2
   0  -6 -10 1279.15 159.971   2
   0  -6  10 1396.66 225.169   3
   0   6  11 4579.22 311.213   2
   0  -6  11 3847.13 358.012   3
   0  -6  11 4883.54 325.507   2
   0  -6  12 2395.07 296.563   3
   0  -6  12 3036.66 266.536   2
   0   6  12 2641.92 255.725   2
   0  -6  13 413.525 171.639   3
   0  -6  13 618.436 146.413   2
   0   6  13 734.911 151.517   2
   0   6  14 3360.88 310.160   2
   0  -6  14 3482.19 316.323   2
   0  -6  14 3294.66 366.768   3
   0  -6  15 1362.85 257.502   3
   0   6  15 1431.22 226.300   2
   0  -6  15 1568.05 226.725   2
   0   6  16 1296.19 218.182   2
   0  -6  16 1545.38 240.971   2
   0  -6  16 1148.86 242.332   3
   0  -6  17 801.469 193.938   2
   0   6  17 479.849 159.419   2
   0  -6  17 560.100 181.446   3
   0  -6  18 74.9538 150.738   3
   0  -6  18 332.448 135.871   2
   0   6  18 270.828 149.120   2
   0   6  19 292.524 150.924   2
   0  -6  19 646.786 205.285   2
   0   6  20 3222.08 368.941   2
   0  -6  20 3318.06 370.934   2
   0  -7   0 257.418 125.661   3
   0  -7   1 209.022 129.400   3
   0  -7  -1 389.351 135.489   3
   0   7   2 1954.93 217.081   4
   0  -7   2 1807.04 232.889   3
   0  -7   3 273.193 130.380   3
   0   7   3 253.137 119.423   4
   0  -7   4 9162.03 513.721   3
   0   7   4 9375.51 439.358   4
   0   7   5-47.5938 93.0565   4
   0  -7   5-60.5310 131.010   3
   0  -7   6 3735.03 121.006   1
   0  -7   6 3690.13 340.771   3
   0   7   6 4077.34 269.549   4
   0   7   6 3750.84 119.327   1
   0   7   7 1681.55 181.360   4
   0  -7   7 1485.76 234.056   3
   0   7   8 988.890 130.786   4
   0  -7   8 942.972 190.875   3
   0   7   9 743.796 120.174   4
   0  -7   9 715.823 187.144   3
   0   7  10 5478.94 276.877   4
   0  -7  10 5474.84 440.711   3
   0  -7  11 591.119 192.415   3
   0  -7  11 350.714 92.3845   2
   0   7  11 445.579 97.5396   2
   0   7  12 13078.5 543.178   2
   0  -7  12 13720.9 550.456   2
   0  -7  12 13183.4 718.251   3
   0  -7  13 431.268 166.116   3
   0  -7  13 275.008 93.3325   2
   0  -7  14 845.707 233.568   3
   0  -7  15-145.826 163.265   3
   0  -7  16 3694.88 426.602   3
   0  -8   0 1294.23 221.533   3
   0  -8   1 2867.87 316.930   3
   0   8   1 2980.45 294.694   4
   0   8   2 2278.79 257.105   4
   0  -8   2 1957.44 274.360   3
   0  -8   3 16919.5 776.614   3
   0   8   3 17269.8 674.307   4
   0  -8   4-120.403 119.846   3
   0   8   4-54.8918 115.419   4
   0   8   5 7229.00 410.581   4
   0  -8   5 6766.82 479.003   3
   0   8   6 81.6139 92.1213   4
   0  -8   6 84.6382 120.664   3
   0  -8   7 4280.67 391.443   3
   0   8   7 4363.39 295.290   4
   0  -8   8 108.147 128.336   3
   0   8   8-39.3902 86.8294   4
   0  -8   9 6989.54 510.955   3
   0  -8  10 291.909 153.744   3
   0  -8  11 2708.08 346.079   3
   0  -8  12 229.947 163.676   3
   0  -8  13 144.892 144.433   3
   0  -8  14 38.8187 137.559   3
   0   9   0 19.6650 141.024   4
   0  -9   1 9326.39 587.455   3
   0   9   1 9626.64 554.290   4
   0   9   2 995.716 191.932   4
   0  -9   2 1269.58 232.296   3
   0   9   3 2091.81 251.544   4
   0  -9   3 1848.52 284.821   3
   0   9   4 5868.93 405.448   4
   0  -9   4 5974.21 479.422   3
   0  -9   5 4269.58 417.703   3
   0   9   5 4513.77 344.561   4
   0   9   6 43.0268 97.0951   4
   0  -9   6 231.247 141.812   3
   0  -9   7 3519.72 378.806   3
   0  -9   8 1004.36 225.558   3
   0  -9   9 1168.61 239.825   3
   0  -9  10 1746.38 296.147   3
   0  -9  11 214.060 157.335   3
   0  10   0 6731.80 510.198   4
   0  10   1 647.052 191.684   4
   0  10  -1 468.380 149.434   4
   0 -10   2 4712.80 456.767   3
   0  10   2 4668.43 393.236   4
   0  10  -2 3675.45 396.745   4
   0  10   3 142.424 125.829   4
   0 -10   3 147.540 166.571   3
   0 -10   4 468.020 185.286   3
   0 -10   5 270.806 190.032   3
   0 -10   6 4348.52 449.285   3
   0  11   0 333.167 175.757   4
   0  11  -1 2509.23 342.693   4
  -1   0  23-356.096 236.346   2
  -1   0  22 3932.63 443.742   2
  -1   0  21 255.873 178.913   2
  -1   0  20 11117.7 701.939   2
  -1   0  19-100.094 158.309   2
  -1   0  18-62.1918 168.712   2
  -1   0  17-113.605 143.589   2
  -1   0  16 1734.90 263.117   2
  -1   0  15 120.459 163.691   2
  -1   0  14 7945.28 480.260   2
  -1   0  13 105.532 169.708   2
  -1   0  12 2749.02 285.044   2
   1   0 -11 131.036 127.510   2
   1   0 -10 106.782 89.4564   2
   1   0  -9 7.88024 80.5984   2
   1   0  -8 1370.94 154.426   2
   1   0  -7-9.81476 69.9534   2
   1   0  -6 7448.21 309.703   2
   1   0  -5 126.933 94.9944   2
   1   0  -4 5509.78 231.224   2
   1   0  -3-36.9761 53.9947   2
   1   0  -2 57016.2 921.629   2
   1   0  -1 9.88378 27.1056   4
  -1   0   1 17.2826 30.6458   1
   1   0   0 172455. 2401.62   4
   1   0   1 3.27915 22.4948   4
  -1   0  -1 17.9284 24.4291   4
  -1   0  -2 6618.85 204.651   2
  -1   0  -2 6284.27 165.165   4
  -1   0  -3 60.4466 59.7692   2
  -1   0  -4 29465.2 623.943   2
  -1   0  -5-117.588 73.1678   2
  -1   0  -6 177551. 2746.08   2
  -1   0  -7-31.2902 64.4249   2
  -1   0  -8 51751.5 1105.53   2
  -1   0  -9 0.45417 67.9541   2
  -1   0 -10 29913.9 840.322   2
   1   0  11 103.216 136.980   2
   1   0  12 14068.7 611.406   2
   1   0  13-10.2841 144.277   2
   1   0  14 4997.73 398.918   2
   1   0  15 108.431 149.588   2
   1   0  16 98.8559 155.317   2
   1   0  17-12.0749 149.085   2
   1   0  18 2640.30 343.596   2
   1   0  19-113.121 148.050   2
   1   0  20 4303.03 454.760   2
   1   0  21-291.199 190.006   2
   1   0  22 1337.04 296.119   2
  -1  -1  23 1162.73 291.506   2
  -1   1  23 820.778 246.374   2
  -1   1  22 168.260 173.472   2
  -1  -1  22-416.051 245.890   2
  -1  -1  21 13786.4 815.431   2
  -1   1  21 12680.6 786.266   2
  -1  -1  20 32.3757 202.868   2
  -1   1  20 230.177 172.810   2
  -1   1  19 3285.22 374.409   2
  -1  -1  19 3508.17 390.973   2
  -1  -1  18 1657.97 272.194   2
  -1   1  18 1265.78 231.098   2
  -1   1  17 3040.69 344.682   2
  -1  -1  17 3501.89 367.440   2
  -1   1  16 381.432 158.526   2
  -1  -1  16 348.873 164.195   2
  -1  -1  15 10730.7 582.566   2
  -1   1  15 9450.93 548.314   2
  -1  -1  14 274.253 176.815   2
  -1   1  14 487.589 186.270   2
  -1  -1  13 7181.87 438.093   2
  -1   1  13 7187.46 443.288   2
  -1   1  12 767.909 184.179   2
  -1  -1  12 1333.12 210.810   2
   1  -1 -11 1108.90 175.447   2
  -1  -1  11 1208.40 198.436   2
   1   1 -11 1071.40 168.370   2
  -1   1  11 1526.25 218.283   2
   1  -1 -10 8263.56 412.080   2
  -1   1  10 8217.65 416.642   2
   1   1 -10 7902.57 400.681   2
   1   1  -9 6297.55 339.471   2
   1  -1  -9 6064.76 333.982   2
  -1   1   9 5837.77 335.068   2
  -1  -1   8 316.494 116.821   2
  -1   1   8 356.286 117.772   2
   1  -1  -8 470.735 108.433   2
   1   1  -8 379.699 108.397   2
  -1   1   7 3687.85 243.545   2
  -1  -1   7 3855.14 242.489   2
   1   1  -7 3631.51 231.803   2
   1  -1  -7 3754.71 235.409   2
   1   1  -6 176.893 82.8260   2
  -1  -1   6 54.4232 92.7286   2
   1  -1  -6 281.306 87.9651   2
  -1   1   6 77.7296 89.1002   2
   1  -1  -5 104.789 71.0696   2
   1  -1  -5 80.4983 57.3401   4
   1   1  -5 98.8305 69.9080   2
  -1   1   5 39.2993 92.0565   2
  -1  -1   5 35.7605 90.7218   2
   1  -1  -4 18202.3 458.972   2
   1   1  -4 18889.4 462.444   2
  -1  -1   4 19792.8 475.840   2
  -1   1   4 19522.8 472.192   2
   1  -1  -4 18781.1 421.409   4
   1  -1  -3 1216.93 100.745   2
  -1   1   3 1754.29 112.250   4
  -1   1   3 1761.71 131.139   2
   1  -1  -3 1451.36 97.5247   4
   1   1  -3 1498.36 110.319   2
  -1  -1   3 1793.73 133.894   2
   1  -1  -2 1840.17 105.597   2
   1   1  -2 1972.97 107.750   2
  -1  -1   2 1759.97 106.760   2
   1  -1  -2 1960.42 103.907   4
  -1   1   2 1771.26 105.106   2
  -1  -1   1 37143.4 628.261   2
  -1   1   1 38597.2 632.086   2
  -1  -1   1 37816.8 594.889   3
  -1   1   1 37136.8 630.966   1
   1  -1  -1 38228.0 653.455   4
  -1  -1   1 36910.9 630.496   1
   1   1   0 36693.6 601.186   1
  -1  -1   0 35366.2 555.960   3
  -1  -1   0 35673.0 602.981   1
  -1   1   0 35807.2 600.573   1
   1   1   0 35698.8 551.741   3
   1  -1   0 35961.7 601.087   1
   1  -1   0 35937.9 628.263   3
   1  -1   0 36601.9 637.617   4
   1   1   1 8298.08 215.004   1
   1   1   1 8039.40 170.422   3
   1  -1   1 8405.53 217.252   1
   1  -1   1 8418.43 229.010   3
  -1   1  -1 8519.08 229.888   3
   1  -1   2 4395.60 167.631   3
  -1  -1  -2 4057.24 158.986   2
  -1   1  -2 3956.89 156.332   2
  -1   1  -2 4689.89 168.478   3
   1  -1   3 1187.95 107.248   3
   1  -1   3 743.744 83.7606   2
   1   1   3 635.498 80.0987   2
  -1  -1  -3 1136.91 105.167   2
  -1   1  -3 1097.60 103.063   2
  -1  -1  -4 19599.6 481.638   2
   1  -1   4 21369.6 499.643   2
   1   1   4 21177.6 496.692   2
   1  -1   4 20125.1 448.696   3
  -1   1  -4 19374.8 478.696   2
  -1  -1  -5 247.017 68.4669   2
  -1   1  -5 319.941 77.2587   2
   1  -1   5 407.517 99.4028   2
   1   1   5 494.577 100.065   2
  -1  -1  -6 2338.83 174.214   2
   1   1   6 2835.31 202.389   2
  -1   1  -6 2428.00 176.332   2
   1  -1   6 2881.98 201.401   2
  -1  -1  -7 32871.9 799.503   2
   1  -1   7 36842.6 835.843   2
  -1   1  -7 32776.4 790.735   2
   1   1   7 34267.7 807.356   2
  -1  -1  -8 24607.0 689.118   2
  -1   1  -8 24135.8 677.811   2
   1   1   8 25676.9 700.859   2
   1   1   9 2316.33 223.365   2
  -1  -1  -9 2015.30 200.878   2
  -1   1  -9 1925.36 193.078   2
  -1  -1 -10 12313.1 514.934   2
   1  -1  10 14357.7 557.680   2
  -1   1 -10 12827.3 519.359   2
   1   1  10 13631.3 541.448   2
   1   1  11 198.631 134.525   2
   1  -1  11 155.126 143.792   2
   1  -1  12 3340.24 312.139   2
   1   1  12 3043.37 302.634   2
   1  -1  13 1900.60 258.725   2
   1   1  13 1877.69 253.233   2
   1  -1  14 525.450 179.090   2
   1   1  14 324.671 166.906   2
   1  -1  15 7706.94 504.666   2
   1   1  15 6897.25 476.988   2
   1   1  16 2951.50 328.830   2
   1  -1  16 3947.61 383.023   2
   1  -1  17 31.1088 146.908   2
   1   1  17 110.321 149.178   2
   1  -1  18 3475.09 387.376   2
   1   1  18 4000.57 411.384   2
   1   1  19 4385.21 447.149   2
   1  -1  19 5215.23 488.623   2
   1   1  20-179.969 179.094   2
   1  -1  20-29.1235 166.445   2
   1  -1  21 7155.17 599.487   2
   1   1  21 7057.27 593.439   2
   1  -1  22 179.939 197.699   2
   1   1  22 238.084 189.826   2
  -1   2  23 3090.09 427.320   2
  -1   2  22-179.526 175.625   2
  -1  -2  22 279.104 188.439   2
  -1  -2  21-233.876 214.122   2
  -1   2  21-49.3801 180.011   2
  -1  -2  20 1158.11 242.099   2
  -1   2  20 1097.43 246.190   2
  -1  -2  19 4954.14 448.126   2
  -1   2  19 4507.26 434.273   2
  -1  -2  18-87.2814 190.869   2
  -1   2  18-8.61322 166.239   2
  -1   2  17 8077.45 533.534   2
  -1  -2  17 8360.74 550.439   2
  -1  -2  16 1256.11 236.678   2
   1  -2 -16 1788.08 201.810   4
  -1   2  16 2028.07 269.681   2
   1  -2 -15 248.198 99.0650   4
  -1  -2  15-11.1761 135.922   2
  -1   2  15-156.476 154.528   2
   1  -2 -14 5123.19 307.665   4
  -1   2  14 4954.10 385.700   2
  -1  -2  14 4992.50 391.344   2
   1  -2 -13 6515.12 327.322   4
  -1   2  13 7059.27 432.853   2
  -1  -2  13 7817.02 456.774   2
  -1  -2  12 803.166 182.532   2
  -1   2  12 562.818 174.196   2
   1  -2 -12 673.836 122.316   4
   1  -2 -11 33005.3 789.970   4
   1   2 -11 34626.9 955.322   2
  -1   2  11 33610.5 934.722   2
   1  -2 -11 35010.7 969.189   2
  -1  -2  11 36343.7 965.013   2
  -1   2  10 4814.29 317.330   2
   1   2 -10 5018.68 318.300   2
   1  -2 -10 4881.34 316.607   2
   1  -2 -10 4730.98 251.950   4
   1   2  -9 13174.8 499.574   2
   1  -2  -9 13422.7 506.555   2
  -1   2   9 13663.5 509.216   2
   1  -2  -9 12897.6 410.350   4
   1  -2  -8 7382.93 350.084   2
   1  -2  -8 7283.80 282.293   4
   1   2  -8 7287.00 344.875   2
  -1   2   8 7492.28 354.435   2
  -1  -2   8 7857.49 366.829   2
   1  -2  -7 2121.42 181.066   2
   1  -2  -7 2343.25 147.954   4
   1   2  -7 2300.73 186.337   2
  -1  -2   7 2246.88 188.430   2
  -1   2   7 2445.72 200.860   2
   1  -2  -6 1.11245 45.6969   4
  -1  -2   6-48.2225 89.3067   2
  -1   2   6 20.4224 81.0903   2
   1  -2  -6 100.603 74.7940   2
   1   2  -6 142.009 82.2614   2
  -1  -2   5 7046.16 280.431   2
   1  -2  -5 7143.60 243.011   4
  -1   2   5 7167.52 244.278   4
   1  -2  -5 6762.02 271.764   2
  -1   2   5 6899.13 272.955   2
   1   2  -5 7048.11 275.624   2
  -1   2   4 8636.51 291.195   2
   1  -2  -4 8352.32 282.720   2
   1   2  -4 8410.08 283.498   2
  -1  -2   4 8853.59 297.188   2
   1  -2  -4 9135.16 278.235   4
  -1   2   4 8795.45 269.318   4
  -1  -2   3 47002.6 821.215   2
   1  -2  -3 44362.5 805.719   2
   1   2  -3 45628.2 809.142   2
  -1   2   3 46694.3 823.842   4
  -1   2   3 46452.2 814.065   2
  -1  -2   3 46421.4 842.888   3
   1  -2  -3 47884.1 840.820   4
  -1  -2   2 2722.17 143.304   3
   1  -2  -2 2906.22 157.277   4
  -1   2   2 2892.43 151.674   4
   1  -2  -2 2551.69 120.761   2
  -1  -2   2 2820.60 133.820   2
   1   2  -2 2513.67 119.535   2
  -1   2   2 2707.07 129.710   2
  -1   2   1 2951.01 119.413   2
  -1  -2   1 2741.58 114.088   1
   1  -2  -1 2641.42 160.416   3
   1   2  -1 3061.25 140.501   3
  -1   2   1 2827.72 114.646   1
  -1  -2   1 2755.12 117.350   2
  -1   2   1 2684.48 151.508   4
  -1  -2   1 2883.75 148.527   3
   1  -2   0 23090.0 418.160   1
  -1  -2   0 21526.7 409.327   1
   1  -2   0 23490.1 528.156   3
   1   2   0 23408.4 464.010   3
   1   2   0 23444.4 419.424   1
  -1   2   0 21955.0 408.846   1
  -1  -2   0 22192.4 464.853   3
   1  -2   1 397.657 81.6640   3
  -1  -2  -1 384.967 57.9992   3
   1   2   1 470.909 59.5649   3
   1  -2   1 453.419 57.0625   1
   1   2   1 390.063 53.6609   1
   1   2   2 1592.18 100.088   3
  -1   2  -2 1631.02 102.221   2
  -1  -2  -2 1496.35 98.9922   2
   1  -2   2 1585.49 131.993   3
   1  -2   3 3223.34 185.052   3
  -1   2  -3 3127.51 154.646   2
  -1  -2  -3 3073.95 157.132   2
  -1   2  -3 3408.65 182.864   3
   1  -2   4 778.868 94.0430   2
   1  -2   4 804.254 102.912   3
  -1  -2  -4 848.870 101.339   2
  -1   2  -4 662.920 83.3587   2
   1   2   4 1022.61 108.712   2
   1   2   5 19422.9 502.881   2
  -1   2  -5 17905.1 479.753   2
   1  -2   5 20266.4 520.219   2
  -1  -2  -5 17682.3 485.197   2
   1  -2   5 18521.3 505.813   3
  -1   2  -6 14098.0 440.986   2
   1  -2   6 14304.1 446.983   3
  -1  -2  -6 14009.8 449.645   2
   1   2   6 15080.3 463.503   2
   1  -2   6 16650.1 488.516   2
  -1   2  -7 8197.82 345.051   2
   1  -2   7 9582.11 389.429   2
   1   2   7 9143.77 373.493   2
  -1  -2  -7 8256.53 354.488   2
   1  -2   7 8325.05 340.209   3
  -1  -2  -8 890.259 135.219   2
   1   2   8 1141.76 162.462   2
   1  -2   8 1138.53 154.159   3
  -1   2  -8 1167.81 142.422   2
  -1   2  -9 22586.6 683.212   2
   1   2   9 23931.5 706.404   2
  -1  -2  -9 21732.3 385.180   4
  -1  -2  -9 23418.0 706.394   2
  -1   2 -10 2242.60 220.680   2
   1  -2  10 2383.12 244.645   2
   1   2  10 2273.10 238.899   2
  -1  -2 -10 2079.75 220.334   2
  -1  -2 -10 2108.61 103.691   4
   1  -2  11 17594.8 658.358   2
   1   2  11 15860.2 623.053   2
  -1  -2 -11 15633.5 360.098   4
   1   2  12 1451.74 220.253   2
  -1  -2 -12 1430.31 110.967   4
   1  -2  12 1381.19 212.898   2
  -1  -2 -13 905.095 100.932   4
   1   2  13 946.451 204.254   2
   1  -2  13 1066.50 219.392   2
  -1  -2 -14 514.893 84.8803   4
   1   2  14 507.709 173.247   2
   1  -2  14 718.311 186.195   2
   1   2  15 2717.30 312.571   2
   1  -2  15 2564.62 308.303   2
  -1  -2 -15 2606.31 169.720   4
   1  -2  16-71.7542 141.570   2
   1   2  16 135.405 158.992   2
   1  -2  17 13493.3 723.063   2
   1   2  17 13196.8 708.273   2
   1  -2  18 162.377 148.428   2
   1   2  18 344.217 173.736   2
   1   2  19 2368.23 331.211   2
   1  -2  19 2770.56 365.513   2
   1   2  20 979.622 252.438   2
   1  -2  20 1192.97 275.943   2
   1   2  21 125.024 155.921   2
   1  -2  21 165.200 175.454   2
   1  -2  22 364.817 203.833   2
   1   2  22 475.498 195.883   2
  -1  -3  22 795.112 237.508   2
  -1   3  22 443.915 196.118   2
  -1   3  21-133.802 169.877   2
  -1  -3  21-190.486 200.696   2
  -1  -3  20 2345.62 337.666   2
  -1   3  20 2075.59 314.589   2
  -1   3  19 1339.85 253.712   2
  -1  -3  19 1350.19 258.598   2
  -1  -3  18 6859.83 514.829   2
  -1   3  18 5646.79 462.392   2
  -1  -3  17-284.580 183.642   2
  -1   3  17-96.1426 163.574   2
  -1   3  16 441.286 163.069   2
   1  -3 -16 857.023 139.142   4
  -1  -3  16 748.105 177.614   2
  -1  -3  15 892.537 195.171   2
   1  -3 -15 1102.28 144.350   4
  -1   3  15 913.477 200.876   2
   1  -3 -14 794.103 125.527   4
  -1   3  14 597.942 164.209   2
  -1  -3  14 879.621 180.920   2
   1  -3 -13 1714.54 164.467   4
  -1  -3  13 1225.93 206.146   2
  -1   3  13 1109.15 191.123   2
  -1   3  12 27573.7 856.795   2
   1  -3 -12 27588.5 706.920   4
  -1  -3  12 29749.8 890.630   2
   1  -3 -11-13.0970 67.8429   4
   1  -3 -11 240.826 121.274   2
   1   3 -11 274.246 127.702   2
  -1  -3  11 125.066 136.460   2
  -1   3  11 129.358 131.301   2
   1  -3 -10 39678.7 1008.09   2
   1  -3 -10 37136.4 824.880   4
   1   3 -10 40061.8 1002.83   2
  -1   3  10 38824.3 975.143   2
   1   3  -9 608.148 129.813   2
   1  -3  -9 463.181 81.6299   4
  -1   3   9 594.574 139.406   2
   1  -3  -9 601.519 130.453   2
  -1  -3   8 454.656 134.356   3
  -1   3   8 372.914 110.450   2
   1  -3  -8 312.789 98.5717   2
   1  -3  -8 233.273 68.5342   4
   1   3  -8 359.732 104.709   2
  -1   3   7 10009.4 331.810   4
   1   3  -7 9770.39 379.732   2
  -1  -3   7 10935.3 402.913   2
   1  -3  -7 10088.3 347.887   4
   1  -3  -7 10105.9 386.319   2
  -1   3   7 10677.4 394.092   2
  -1  -3   7 9763.78 396.602   3
  -1  -3   6 9019.75 345.638   2
  -1  -3   6 8874.14 361.066   3
   1  -3  -6 8842.10 315.007   4
   1   3  -6 8815.69 336.500   2
  -1   3   6 9040.46 340.728   2
   1  -3  -6 8324.98 330.800   2
  -1   3   6 8959.63 306.801   4
   1  -3  -5 6906.04 275.412   4
  -1   3   5 6203.95 257.382   2
  -1  -3   5 6683.51 271.958   2
   1   3  -5 6406.81 261.187   2
   1  -3  -5 6210.59 258.008   2
  -1   3   5 6589.28 253.661   4
  -1  -3   5 6881.50 299.401   3
  -1  -3   4 82851.3 1423.76   3
   1   3  -4 79288.0 1316.38   2
   1  -3  -4 76672.6 1313.01   2
  -1   3   4 83261.2 1345.85   4
  -1  -3   4 79899.9 1322.21   2
  -1   3   4 80489.2 1313.50   2
   1  -3  -3 39707.3 732.664   2
  -1  -3   3 41387.8 749.460   2
  -1   3   3 42213.5 816.079   4
  -1  -3   3 42472.0 862.888   3
   1   3  -3 40446.2 735.431   2
   1   3  -3 43153.9 840.127   3
  -1   3   3 41961.9 741.993   2
  -1  -3   2 21027.7 422.521   2
  -1  -3   2 21295.6 538.645   3
  -1   3   2 20676.4 414.367   2
   1   3  -2 21310.2 523.719   3
  -1  -3   2 20134.5 413.955   1
  -1   3   2 21069.4 517.504   4
  -1   3   2 20952.0 417.985   1
  -1   3   1 1176.62 73.1017   2
   1  -3  -1 1386.10 145.276   3
  -1  -3   1 1151.71 70.8886   1
  -1  -3   1 1243.23 75.6926   2
  -1   3   1 1210.92 70.5834   1
  -1  -3   1 1233.06 117.967   3
  -1   3   1 1366.33 132.966   4
   1   3  -1 1297.01 114.937   3
  -1  -3   0 8740.18 306.106   3
   1   3   0 8363.98 302.280   3
   1  -3   0 8795.25 341.477   3
  -1   3  -1 51.5027 33.3686   2
   1  -3   1 70.7165 33.6251   1
  -1  -3  -1 59.1521 31.5540   2
   1   3   1 42.9043 44.1394   3
   1  -3   1-34.1040 74.0963   3
  -1  -3  -1 49.0173 55.0183   3
   1   3   1 58.2388 34.3898   1
  -1  -3  -2 7929.83 233.327   2
   1   3   2 7943.78 223.576   1
   1  -3   2 8542.68 340.887   3
   1  -3   2 7998.84 226.158   1
   1   3   2 7715.83 285.634   3
  -1   3  -2 7977.86 230.206   2
  -1  -3  -3 3725.36 172.017   2
   1  -3   3 4326.49 249.576   3
  -1   3  -3 3921.70 171.070   2
   1   3   3 4350.86 211.364   3
   1   3   4 8658.72 310.563   3
   1   3   4 7518.56 220.401   4
   1  -3   4 9113.91 366.031   3
  -1  -3  -4 7911.94 280.153   2
  -1   3  -4 8096.78 278.289   2
   1   3   5 1080.64 111.514   2
   1   3   5 1221.64 69.0847   4
  -1  -3  -5 1199.96 122.067   2
   1  -3   5 1144.48 137.125   3
  -1   3  -5 1354.37 125.361   2
   1  -3   5 1188.45 120.413   2
   1   3   6 5.08721 70.8524   2
   1  -3   6 14.5393 71.5201   2
  -1  -3  -6 122.477 76.1077   2
   1  -3   6 17.6918 78.0448   3
  -1   3  -6 124.831 63.8707   2
   1   3   7 730.089 124.354   2
   1  -3   7 564.622 123.146   3
  -1   3  -7 711.471 117.627   2
  -1  -3  -7 748.754 125.194   2
   1  -3   7 626.477 118.887   2
   1   3   8 18145.0 581.389   2
   1  -3   8 17466.8 580.472   3
  -1  -3  -8 17314.7 579.020   2
  -1   3  -8 17865.0 574.995   2
  -1   3  -9 5039.25 313.132   2
   1   3   9 5030.54 312.952   2
   1  -3   9 4815.61 309.034   3
  -1  -3  -9 4999.34 314.263   2
  -1   3 -10 21924.0 719.673   2
  -1  -3 -10 21959.1 731.879   2
   1  -3  10 20334.5 677.222   3
   1   3  10 21674.3 711.171   2
   1  -3  10 22982.0 739.361   2
   1   3  11 67.8284 119.413   2
   1  -3  11 9.81253 118.539   2
   1  -3  11 224.975 130.634   3
   1   3  12 4691.52 350.937   2
   1  -3  12 4059.89 339.363   2
   1  -3  12 3831.78 304.556   3
   1  -3  13 1142.10 218.624   2
   1  -3  13 877.143 170.659   3
   1   3  13 805.783 184.475   2
   1  -3  14 276.603 149.748   3
   1   3  14 147.584 146.015   2
   1  -3  14 296.054 154.403   2
   1  -3  15 1585.36 249.293   2
   1  -3  15 1678.89 236.968   3
   1   3  15 1450.08 229.675   2
   1   3  16 17392.3 791.664   2
   1  -3  16 18773.2 820.731   2
   1   3  17-43.0341 146.245   2
   1  -3  17 335.742 147.317   3
   1  -3  17 156.673 149.220   2
   1   3  18 10030.9 634.090   2
   1  -3  18 11015.4 675.871   2
   1  -3  19 1834.93 309.736   2
   1  -3  19 1578.97 241.859   3
   1   3  19 1570.36 287.045   2
   1   3  20-119.505 156.706   2
   1  -3  20-7.33629 113.508   3
   1  -3  20 83.4003 152.575   2
   1  -3  21 748.139 196.094   3
   1  -3  21 1142.62 262.667   2
   1   3  21 1042.24 254.475   2
   1  -3  22 1179.79 247.909   3
   1   3  22 1604.26 303.783   2
   1  -3  22 1523.19 308.077   2
  -1  -4  22 2158.10 357.846   2
  -1   4  22 2045.26 335.354   2
  -1   4  21 228.696 164.420   2
  -1  -4  21 185.106 153.415   3
  -1  -4  21 433.186 199.622   2
  -1   4  20 999.123 230.724   2
  -1  -4  20 762.933 210.403   2
  -1  -4  20 834.151 216.584   3
  -1  -4  19 3187.75 375.145   2
  -1   4  19 3434.49 385.106   2
  -1  -4  19 3716.12 394.137   3
  -1   4  18-276.534 171.781   2
  -1  -4  18 195.567 136.514   3
  -1  -4  18-222.554 172.481   2
  -1   4  17 382.124 168.699   2
  -1  -4  17 168.228 140.741   2
  -1  -4  16 3483.64 345.162   2
  -1  -4  16 4064.38 381.655   3
  -1   4  16 3184.13 322.967   2
  -1   4  15 265.577 133.367   2
  -1  -4  15-28.8542 150.635   2
  -1  -4  14 3697.29 319.276   2
   1  -4 -14 3436.53 232.906   4
  -1   4  14 3681.82 324.856   2
  -1  -4  14 3876.61 348.171   3
  -1  -4  13 391.773 141.503   2
  -1  -4  13 771.312 184.942   3
  -1   4  13 414.860 133.952   2
   1  -4 -13 327.464 84.4509   4
  -1  -4  12 1621.63 241.158   3
   1  -4 -12 1647.41 156.656   4
  -1   4  12 1544.78 207.234   2
  -1  -4  12 1530.43 206.273   2
  -1  -4  11 17956.5 687.449   3
   1   4 -11 18012.6 657.548   2
  -1   4  11 17479.4 631.262   2
  -1  -4  11 19494.4 661.098   2
   1  -4 -11 16966.7 520.546   4
   1  -4 -11 18218.9 661.889   2
   1  -4 -10 51.4784 90.3186   2
  -1  -4  10 87.1608 120.328   3
   1   4 -10 175.612 106.693   2
   1  -4 -10-37.8694 73.5887   4
  -1   4  10-63.1109 109.575   2
  -1  -4   9 1127.12 184.026   3
   1  -4  -9 1401.65 145.030   4
   1  -4  -9 1233.39 168.722   2
  -1   4   9 1019.41 161.717   2
   1   4  -9 1504.88 177.105   2
   1   4  -8 16734.3 541.273   2
   1  -4  -8 16259.9 538.598   2
  -1  -4   8 16814.6 594.928   3
  -1   4   8 16425.0 480.604   4
  -1   4   8 16488.7 526.742   2
  -1   4   7 1684.34 164.181   2
  -1  -4   7 1509.32 181.283   3
  -1  -4   7 1757.81 168.366   2
   1  -4  -7 1602.34 155.895   2
   1   4  -7 1613.82 156.633   2
  -1   4   7 1724.52 146.402   4
  -1   4   6 23422.8 581.629   2
  -1  -4   6 24233.4 597.700   2
  -1  -4   6 23648.5 692.511   3
   1   4  -6 22776.5 578.923   2
  -1   4   6 24371.3 731.003   3
  -1   4   6 23686.3 585.380   4
   1  -4  -6 22596.7 580.070   2
  -1  -4   5 3136.34 180.178   2
   1   4  -5 2878.77 167.318   2
  -1  -4   5 3096.25 231.036   3
  -1   4   5 3157.32 179.234   2
  -1   4   5 2772.88 187.248   4
   1  -4  -5 2785.19 166.232   2
  -1   4   4 5024.37 249.261   4
  -1  -4   4 4926.32 205.471   2
  -1   4   4 4893.03 204.005   2
   1   4  -4 4800.15 198.017   2
   1  -4  -4 4954.27 200.487   2
  -1  -4   4 5222.73 288.698   3
  -1   4   3 28389.8 689.673   4
  -1  -4   3 29167.2 736.029   3
  -1  -4   3 28662.2 548.835   2
  -1   4   3 27389.5 541.414   2
  -1  -4   2 15558.9 498.987   3
  -1  -4   2 14788.0 314.294   2
  -1   4   2 14753.1 305.362   1
  -1  -4   2 14618.4 311.025   1
  -1   4   2 14863.6 308.186   2
  -1   4   2 16372.9 488.557   4
  -1   4   1 6547.70 160.908   2
  -1  -4   1 6437.64 164.820   2
   1   4  -1 7015.28 304.645   3
  -1  -4   1 6826.03 313.269   3
  -1   4   1 7094.27 321.258   4
   1  -4  -1 6597.64 330.231   3
  -1  -4   0 35094.1 581.396   2
  -1  -4   0 38336.1 848.219   3
   1   4   0 39805.9 844.173   3
  -1   4   0 38080.3 586.050   2
  -1  -4   0 37794.4 591.331   2
   1  -4   0 38344.5 900.510   3
  -1   4   0 36027.5 578.187   2
  -1  -4  -1 159.242 35.2080   2
   1  -4   1 370.943 115.871   3
   1   4   1 366.832 81.7797   3
  -1  -4  -1 249.803 84.9875   3
  -1   4  -1 113.455 33.5654   2
  -1  -4  -2 5700.26 188.209   2
   1  -4   2 6145.26 325.117   3
   1   4   2 6417.90 187.784   1
  -1   4  -2 6222.53 193.599   2
   1  -4   2 6467.84 188.102   1
   1   4   2 6539.31 292.707   3
   1   4   3 12340.8 422.166   3
  -1   4  -3 11809.6 319.866   2
   1  -4   3 12373.7 312.065   1
   1   4   3 12237.2 309.055   1
  -1  -4  -3 11353.1 316.879   2
   1  -4   3 12316.4 473.901   3
   1   4   4 4151.37 243.463   3
  -1   4  -4 4453.58 203.660   2
  -1  -4  -4 4193.15 199.872   2
   1  -4   4 4233.17 281.908   3
  -1  -4  -5 5325.55 251.015   2
  -1   4  -5 5505.20 250.105   2
   1   4   5 5373.74 204.003   4
   1  -4   5 5751.54 334.218   3
  -1   4  -6 7393.73 316.498   2
   1   4   6 7093.44 217.644   4
   1   4   6 7098.19 300.284   2
   1  -4   6 7236.52 380.832   3
  -1  -4  -6 6981.48 311.567   2
   1  -4   6 7938.52 322.628   2
   1  -4   7-145.465 121.871   3
   1   4   7 191.289 53.5828   4
   1   4   7 120.458 84.8329   2
   1  -4   7 51.0750 94.2153   2
  -1  -4  -7-16.7952 81.1383   2
  -1   4  -7 25.4186 87.1825   2
  -1   4  -8 13148.1 492.377   2
   1   4   8 12703.5 473.892   2
  -1  -4  -8 12643.9 491.966   2
   1  -4   8 12247.3 518.485   3
  -1  -4  -9 13456.9 538.375   2
  -1   4  -9 13053.6 522.324   2
   1   4   9 14054.1 527.009   2
   1  -4   9 12793.7 549.507   3
   1  -4  10 220.770 117.072   2
  -1   4 -10 59.5055 93.5791   2
   1  -4  10 294.881 120.234   3
  -1  -4 -10 174.553 110.350   2
   1   4  10 203.806 113.950   2
   1  -4  11 2866.01 281.283   3
   1  -4  11 3208.08 289.849   2
   1   4  11 2951.62 273.999   2
   1   4  12 6489.44 414.174   2
   1  -4  12 5795.61 395.022   3
   1  -4  12 7279.72 437.570   2
   1  -4  13 806.060 184.342   3
   1  -4  13 734.447 168.703   2
   1   4  13 567.208 147.510   2
   1   4  14 3435.26 332.988   2
   1  -4  14 3332.25 321.238   3
   1  -4  14 3772.56 349.193   2
   1  -4  15 827.043 196.937   2
   1   4  15 361.022 147.050   2
   1  -4  15 777.831 186.934   3
   1  -4  16 19.3924 118.353   3
   1  -4  16 114.492 151.228   2
   1   4  16-110.629 159.041   2
   1  -4  17 4009.84 380.106   3
   1   4  17 4879.32 436.833   2
   1  -4  17 4790.35 433.811   2
   1   4  18 2313.95 314.323   2
   1  -4  18 2293.21 301.002   3
   1  -4  18 2828.06 356.911   2
   1  -4  19-166.146 158.488   2
   1   4  19-34.1086 130.970   2
   1  -4  19 92.1337 125.698   3
   1  -4  20 5850.42 492.262   3
   1   4  20 7056.24 567.304   2
   1  -4  20 7729.30 601.952   2
   1   4  21 62.3680 146.258   2
   1  -4  21 376.274 154.215   2
   1  -4  21 309.938 168.312   3
  -1   5  22 92.3165 129.087   2
  -1  -5  22-32.5251 144.385   2
  -1   5  21 3852.12 419.512   2
  -1  -5  21 4858.21 479.934   2
  -1  -5  20 63.1932 172.854   3
  -1   5  20-137.500 141.715   2
  -1  -5  20-236.266 169.096   2
  -1  -5  19 2564.09 330.437   2
  -1   5  19 2465.44 316.404   2
  -1  -5  19 2451.48 349.680   3
  -1   5  18 168.259 129.604   2
  -1  -5  18 189.212 144.942   2
  -1  -5  18 80.1087 138.124   3
  -1  -5  17 407.863 152.870   2
  -1  -5  17 536.773 204.538   3
  -1   5  17 81.3753 121.095   2
  -1  -5  16 211.371 135.007   3
  -1  -5  16 25.5495 157.069   2
  -1  -5  15 11020.3 580.340   2
  -1  -5  15 10685.6 630.879   3
  -1   5  15 10269.0 550.844   2
  -1  -5  14 3313.97 302.355   2
  -1   5  14 3565.92 315.709   2
  -1  -5  14 3644.92 367.899   3
  -1  -5  13 7805.03 445.870   2
  -1   5  13 7476.59 430.199   2
  -1  -5  13 8127.15 518.025   3
  -1  -5  12 498.968 131.483   2
  -1   5  12 532.778 132.844   2
  -1  -5  12 571.442 167.435   3
  -1   5  11 2662.30 238.398   2
  -1  -5  11 2761.25 282.587   3
  -1  -5  11 3033.40 255.883   2
   1   5 -11 3124.69 262.141   2
   1  -5 -11 2862.61 253.297   2
   1  -5 -10 255.518 110.243   2
  -1  -5  10 324.878 132.558   3
  -1   5  10 99.1449 94.9871   2
   1   5 -10 288.795 102.600   2
  -1  -5   9 7824.21 446.747   3
  -1   5   9 8437.33 352.234   4
  -1   5   9 8172.36 371.445   2
   1   5  -9 7875.75 368.707   2
   1  -5  -9 7844.92 371.104   2
  -1  -5   8 1539.00 161.280   2
  -1  -5   8 1113.48 172.761   3
   1   5  -8 1289.95 146.843   2
   1  -5  -8 1152.60 142.470   2
  -1   5   8 1296.02 148.151   2
  -1   5   8 1392.59 148.152   4
  -1   5   7 33861.3 791.129   4
  -1  -5   7 35239.9 959.990   3
  -1  -5   7 36651.4 792.131   2
   1  -5  -7 32544.3 768.972   2
   1   5  -7 32438.6 762.145   2
  -1   5   7 34517.8 767.477   2
  -1  -5   6 258.520 87.5973   2
   1   5  -6 311.763 78.0709   2
  -1   5   6 121.853 69.5604   2
   1  -5  -6 296.128 79.2110   2
  -1  -5   6 277.595 116.322   3
  -1   5   6 240.332 101.696   4
  -1   5   5 1426.19 161.028   4
  -1   5   5 1173.85 110.350   2
   1   5  -5 1236.45 106.485   2
  -1  -5   5 1408.78 195.903   3
   1  -5  -5 1205.08 108.725   2
  -1  -5   5 1383.20 118.391   2
   1   5  -4 2191.10 201.062   3
  -1   5   4 2013.90 114.819   2
  -1   5   4 2133.87 187.959   4
  -1  -5   4 2062.04 219.927   3
  -1  -5   4 2108.07 123.781   2
  -1  -5   3 6816.87 187.392   1
  -1  -5   3 6713.06 187.859   2
  -1   5   3 6899.30 182.142   1
   1   5  -3 6857.16 349.912   3
  -1  -5   3 6917.86 361.549   3
  -1   5   3 7324.74 345.900   4
  -1   5   3 6756.79 180.276   2
  -1   5   2 894.300 135.392   4
   1   5  -2 696.249 121.989   3
  -1  -5   2 553.866 120.217   3
  -1   5   1 40587.4 970.212   4
  -1  -5   1 39160.7 964.238   3
   1  -5  -1 39137.1 1006.00   3
  -1   5   1 41267.0 1024.83   3
   1  -5   0 4311.75 298.760   3
  -1   5   0 4305.37 289.998   3
  -1  -5   0 4052.34 276.480   3
  -1  -5  -1 23516.2 694.893   3
   1  -5   1 24320.7 747.071   3
  -1   5  -2 4897.23 141.625   2
  -1  -5  -2 4771.07 142.243   2
   1  -5   2 5280.67 329.303   3
   1  -5   3 56.2630 120.213   3
  -1   5  -3 1.26259 47.4222   2
  -1  -5  -3-25.5254 45.4273   2
   1   5   3-26.0854 45.7054   1
   1  -5   3 2.21619 45.1449   1
  -1   5  -4 170.827 62.2256   2
  -1  -5  -4 90.4654 54.8979   2
   1  -5   4 236.009 114.339   3
   1  -5   4 192.876 60.0863   1
   1   5   4 189.180 54.9857   1
  -1  -5  -5 4490.33 222.777   2
  -1   5  -5 4937.03 233.043   2
   1  -5   5 4974.31 339.731   3
   1   5   5 4654.30 289.827   3
   1   5   5 4571.92 224.187   4
   1  -5   6 157.677 116.919   3
   1   5   6 113.260 77.2935   3
  -1  -5  -6 102.030 72.3748   2
  -1   5  -6 100.246 70.2901   2
   1   5   6 146.028 62.0549   4
   1   5   7 16214.2 398.606   4
   1   5   7 15796.3 579.762   3
   1  -5   7 15617.4 633.279   3
  -1   5  -7 16220.2 520.994   2
  -1  -5  -7 15087.4 505.236   2
   1   5   8-172.376 107.997   2
   1  -5   8-62.3592 108.240   3
  -1  -5  -8 67.4739 87.4450   2
   1   5   8 35.0597 53.3960   4
  -1   5  -8-35.0666 80.7551   2
   1   5   9 9920.07 431.680   2
  -1   5  -9 9919.59 447.192   2
  -1  -5  -9 9111.04 426.630   2
   1  -5   9 9094.06 497.246   3
   1  -5  10 352.270 120.987   2
  -1   5 -10 249.314 98.1156   2
   1  -5  10 210.653 122.815   3
  -1  -5 -10 145.041 87.7971   2
   1   5  10 217.702 107.365   2
   1  -5  11 459.858 130.825   2
   1  -5  11 527.921 156.857   3
   1   5  11 785.686 151.409   2
   1   5  12-58.6160 124.991   2
   1  -5  12 67.3162 99.6566   2
   1  -5  12 103.699 120.529   3
   1   5  13 10860.3 548.882   2
   1  -5  13 9342.02 557.646   3
   1  -5  13 10772.5 552.250   2
   1   5  14 1199.59 200.162   2
   1  -5  14 1259.56 217.928   3
   1  -5  14 1259.39 205.768   2
   1   5  15 2592.13 294.377   2
   1  -5  15 2371.63 300.039   3
   1  -5  15 2520.28 298.274   2
   1   5  16 739.258 188.018   2
   1  -5  16 694.256 185.586   2
   1  -5  16 440.270 136.279   3
   1  -5  17-203.364 152.648   2
   1  -5  17-246.128 161.000   3
   1   5  17-18.0471 127.957   2
   1  -5  18-67.0031 118.928   3
   1  -5  18 85.1155 129.972   2
   1   5  18 22.8955 126.259   2
   1  -5  19 6590.97 528.994   2
   1  -5  19 5592.23 491.575   3
   1   5  19 6200.82 509.283   2
   1   5  20-111.637 162.165   2
   1  -5  20-215.570 181.923   2
   1  -5  21 4462.50 468.743   2
   1   5  21 4316.13 455.242   2
  -1   6  21-297.418 181.590   2
  -1   6  20 1786.57 286.246   2
  -1  -6  20 1731.80 273.101   2
  -1  -6  19 548.664 178.505   2
  -1   6  19 360.508 154.968   2
  -1   6  18 653.386 188.882   2
  -1  -6  18 676.083 226.024   3
  -1  -6  18 723.039 196.652   2
  -1  -6  17 993.090 201.472   2
  -1   6  17 1419.14 232.365   2
  -1  -6  17 943.609 229.309   3
  -1  -6  16 3020.05 311.931   2
  -1  -6  16 2971.03 372.948   3
  -1   6  16 2250.22 273.314   2
  -1  -6  15-41.9875 117.930   2
  -1   6  15 176.063 118.940   2
  -1  -6  15-145.395 148.643   3
  -1  -6  14 6047.65 492.019   3
  -1   6  14 6666.69 421.969   2
  -1  -6  14 6911.64 428.188   2
  -1  -6  13 3601.40 298.815   2
  -1  -6  13 2724.35 317.924   3
  -1   6  13 3591.87 299.848   2
  -1  -6  12 1807.37 203.492   2
  -1   6  12 1884.32 212.121   2
  -1  -6  12 1620.10 255.010   3
  -1  -6  11 2023.83 266.007   3
  -1   6  11 2188.97 215.116   2
  -1  -6  11 2351.51 220.820   2
  -1   6  10 609.666 129.035   4
   1  -6 -10 412.449 96.4896   2
   1   6 -10 234.649 80.1550   2
  -1  -6  10 270.510 130.942   3
  -1   6  10 579.720 118.998   2
  -1  -6   9 8025.52 494.981   3
  -1   6   9 8381.80 368.156   4
   1  -6  -9 7489.96 347.769   2
   1   6  -9 7274.65 339.665   2
  -1   6   9 8828.45 378.620   2
  -1  -6   8 20573.9 785.146   3
  -1   6   8 22711.0 604.707   2
   1   6  -8 20087.4 566.870   2
  -1   6   8 20754.6 629.810   4
   1  -6  -8 19886.4 570.568   2
  -1  -6   8 23079.4 615.166   2
  -1  -6   7 289.852 79.7158   2
   1   6  -7 275.712 72.2919   2
  -1   6   7 297.176 77.4020   2
   1  -6  -7 273.930 73.4312   2
  -1  -6   7 379.136 152.472   3
  -1   6   7 163.748 88.8856   4
  -1  -6   6 1351.12 203.637   3
   1   6  -6 1021.03 98.9121   2
   1  -6  -6 1034.63 99.7093   2
  -1   6   6 1155.57 159.579   4
  -1  -6   6 1279.89 117.605   2
  -1   6   6 1228.01 115.808   2
  -1  -6   5 10574.7 288.900   1
  -1  -6   5 10479.1 294.506   2
  -1   6   5 10323.7 281.599   2
  -1  -6   5 9629.21 493.382   3
  -1   6   5 10333.0 428.707   4
  -1   6   5 11086.3 290.475   1
  -1  -6   4 2127.40 86.5233   1
  -1  -6   4 2216.72 242.246   3
  -1   6   4 2178.00 77.8779   1
  -1   6   4 2463.08 215.441   4
  -1  -6   3 10660.4 509.144   3
  -1   6   3 10940.4 473.629   4
  -1   6   2 14785.8 566.023   4
  -1  -6   2 14050.8 587.518   3
  -1  -6   1 3743.44 289.225   3
   1  -6  -1 3475.88 305.078   3
  -1   6   1 4011.76 298.591   4
  -1  -6   0 24738.3 785.328   3
   1  -6   0 24672.8 824.120   3
  -1  -6  -1 2643.62 250.122   3
   1  -6   1 2375.68 252.378   3
   1  -6   2 78.3418 110.352   3
   1  -6   3 11145.8 531.867   3
   1  -6   4 2921.93 285.092   3
  -1   6  -4 2663.40 127.091   2
   1   6   4 2610.60 209.103   4
   1  -6   4 2912.03 123.657   1
   1   6   4 2982.71 124.603   1
  -1  -6  -4 2661.23 126.832   2
   1  -6   5 1374.82 215.604   3
  -1  -6  -5 1181.60 105.980   2
   1  -6   5 1446.63 105.152   1
   1   6   5 1438.79 157.970   4
   1   6   5 1366.33 104.352   1
  -1   6  -5 1207.52 110.826   2
   1   6   6 11599.4 394.534   4
   1   6   6 11990.0 358.451   1
   1  -6   6 11366.3 352.480   1
  -1   6  -6 10657.0 362.006   2
  -1  -6  -6 10135.7 354.907   2
   1  -6   6 10619.6 544.228   3
   1   6   7 5984.14 256.305   4
   1  -6   7 5466.77 395.527   3
  -1   6  -7 5435.96 276.351   2
  -1  -6  -7 5353.66 271.859   2
   1   6   8 11624.0 345.611   4
   1  -6   8 10804.5 566.844   3
  -1   6  -8 11010.9 433.288   2
  -1  -6  -8 10532.7 420.880   2
   1  -6   9 6654.96 445.801   3
  -1   6  -9 5984.05 338.231   2
  -1  -6  -9 6086.62 338.418   2
   1   6   9 6557.04 235.898   4
   1  -6  10 2343.60 286.193   3
  -1   6 -10 2072.73 212.724   2
  -1  -6 -10 2011.61 208.934   2
   1  -6  11 2963.95 321.062   3
   1  -6  12 7553.46 428.018   2
   1  -6  12 6614.76 486.666   3
   1   6  12 7237.79 417.843   2
   1  -6  13 145.482 137.492   3
   1   6  13 256.844 113.995   2
   1  -6  13 99.8097 115.790   2
   1  -6  14 6132.59 489.016   3
   1   6  14 7197.45 458.672   2
   1  -6  14 7363.23 460.379   2
   1  -6  15 1249.85 197.757   2
   1   6  15 1331.86 220.079   2
   1  -6  15 1193.03 234.914   3
   1  -6  16 1434.86 223.416   2
   1   6  16 1087.96 200.035   2
   1  -6  16 1153.92 243.659   3
   1  -6  17 713.046 169.191   2
   1   6  17 477.184 156.297   2
   1  -6  17 696.168 207.068   3
   1  -6  18 307.534 181.031   3
   1   6  18 270.198 131.337   2
   1  -6  18 382.375 161.126   2
   1  -6  19 629.647 188.010   2
   1   6  19 352.502 143.367   2
   1  -6  20 5380.67 482.142   2
   1   6  20 5556.73 486.944   2
  -1  -7  16 3427.82 422.324   3
  -1  -7  15 395.165 181.977   3
  -1  -7  14 1517.50 286.532   3
  -1  -7  13 419.569 118.647   2
  -1   7  13 386.722 116.697   2
  -1  -7  13 485.291 175.382   3
  -1  -7  12 15378.4 780.318   3
  -1   7  12 15508.4 593.132   2
  -1  -7  12 16492.9 607.665   2
  -1   7  11 1277.85 160.890   2
  -1  -7  11 1242.32 244.740   3
  -1  -7  11 1617.95 175.580   2
  -1  -7  10 5828.96 449.262   3
  -1   7  10 6013.21 316.139   2
  -1   7  10 5114.63 312.260   4
  -1  -7   9 535.464 96.7684   2
  -1   7   9 550.796 102.003   2
  -1  -7   9 387.998 162.132   3
  -1   7   9 589.933 133.739   4
  -1  -7   8 74.3562 59.6769   2
  -1   7   8 110.749 55.4224   2
  -1   7   8 1.07893 88.5112   4
  -1  -7   8 2.06411 114.877   3
  -1  -7   7 3447.76 167.225   2
  -1   7   7 3603.21 267.230   4
  -1  -7   7 3136.96 316.461   3
  -1   7   6 7515.10 391.762   4
  -1  -7   6 7217.12 454.703   3
  -1   7   5 92.2651 90.9569   4
  -1  -7   5-58.5566 125.981   3
  -1   7   4 9405.86 468.296   4
  -1  -7   4 9454.32 516.810   3
  -1   7   3 686.829 156.457   4
  -1  -7   3 328.392 138.030   3
  -1   7   2 874.879 161.599   4
  -1  -7   2 961.235 174.290   3
  -1  -7   1 5630.84 386.149   3
  -1   7   1 5819.82 393.585   4
  -1  -7   0 99.5233 105.273   3
  -1   7   0-9.84468 128.248   4
   1  -7   0-162.478 126.996   3
  -1  -7  -1 1698.62 218.076   3
   1  -7   1 1477.73 221.436   3
   1  -7   2 7955.12 489.480   3
   1  -7   3 475.112 167.880   3
   1  -7   4 7681.60 479.676   3
   1   7   4 7862.17 391.384   4
   1   7   5 22.0668 75.1830   4
   1  -7   5 116.514 114.409   3
   1  -7   6 538.188 152.047   3
   1  -7   6 749.368 72.7332   1
   1   7   6 691.281 70.8858   1
   1   7   6 855.495 128.293   4
   1   7   7 757.457 116.231   4
   1   7   7 614.012 87.4506   1
   1  -7   7 647.605 176.735   3
   1  -7   7 533.026 76.2655   1
   1   7   8 2562.72 174.994   1
   1   7   8 2499.65 177.116   4
   1  -7   8 2644.16 301.662   3
   1  -7   8 2675.36 178.022   1
   1   7   9 1290.31 143.733   1
   1  -7   9 1490.02 244.006   3
   1  -7  10 13535.4 707.385   3
   1  -7  11 78.4023 133.424   3
   1  -7  12 8710.24 590.344   3
   1  -7  13 1068.77 236.531   3
   1  -7  14 19.1096 140.056   3
   1  -7  15 108.405 140.985   3
   1  -7  16 4693.53 480.475   3
  -1  -8  14 392.773 167.599   3
  -1  -8  13 1134.49 250.207   3
  -1  -8  12 134.845 158.528   3
  -1  -8  11 8900.95 612.528   3
  -1  -8  10-0.51623 121.632   3
  -1  -8   9 4089.79 385.928   3
  -1   8   9 4309.82 302.469   4
  -1   8   8 92.0679 88.4139   4
  -1  -8   8 82.3042 121.288   3
  -1  -8   7 1169.64 214.122   3
  -1   8   7 1005.85 170.669   4
  -1   8   6 247.553 113.701   4
  -1  -8   6 409.608 151.546   3
  -1   8   5 8422.36 462.698   4
  -1  -8   5 8823.36 537.903   3
  -1  -8   4 114.977 131.405   3
  -1   8   4-140.652 111.084   4
  -1  -8   3 16216.3 736.323   3
  -1   8   3 17535.2 699.507   4
  -1  -8   2 2639.86 295.747   3
  -1   8   2 2833.82 293.791   4
  -1  -8   1 4355.92 385.695   3
  -1   8   1 4739.44 368.849   4
  -1  -8   0 424.756 152.448   3
  -1   8   0 690.712 194.628   4
   1  -8   0 698.885 194.779   3
   1  -8   1 4769.77 412.684   3
  -1   8  -1 5308.36 417.445   4
   1  -8   2 2500.68 307.274   3
   1   8   3 25358.3 831.379   4
   1  -8   3 24612.7 961.256   3
   1  -8   4 385.093 156.522   3
   1   8   4 302.998 125.563   4
   1  -8   5 3124.01 351.288   3
   1   8   5 3311.48 267.177   4
   1   8   6 2675.83 227.121   4
   1  -8   6 2632.19 310.654   3
   1  -8   7 2185.73 297.057   3
   1  -8   8 336.699 148.245   3
   1  -8   9 12646.4 703.247   3
   1  -8  10 603.823 200.040   3
   1  -8  11 4694.64 440.166   3
   1  -8  12 153.266 163.479   3
   1  -8  13 163.315 148.872   3
  -1  -9  11 75.8274 137.785   3
  -1  -9  10 911.720 222.832   3
  -1  -9   9 1648.78 275.062   3
  -1  -9   8 207.586 160.921   3
  -1   9   7 2479.76 266.013   4
  -1  -9   7 2532.91 325.268   3
  -1   9   6 401.000 140.757   4
  -1  -9   6 69.2469 138.883   3
  -1   9   5 981.351 189.106   4
  -1  -9   5 1028.55 225.416   3
  -1   9   4 4035.95 346.753   4
  -1  -9   4 4345.95 417.415   3
  -1  -9   3 2471.87 322.730   3
  -1   9   3 2704.43 300.016   4
  -1  -9   2 1393.26 242.294   3
  -1   9   2 1717.14 254.289   4
  -1   9   1 9803.27 580.323   4
  -1  -9   1 10717.2 626.530   3
  -1   9   0-113.338 132.452   4
  -1   9  -1 9005.61 578.808   4
   1  -9   1 7823.24 562.640   3
   1   9   2 2926.89 304.720   4
   1  -9   2 3282.43 369.011   3
  -1   9  -2 3033.54 357.195   4
   1   9   3 529.018 138.723   4
   1  -9   3 587.085 183.504   3
  -1   9  -3 614.878 184.443   4
   1  -9   4 2384.49 314.986   3
   1   9   4 2627.38 259.223   4
   1  -9   5 10363.6 658.094   3
   1  -9   6-1.10949 131.463   3
   1  -9   7 6831.49 541.137   3
   1  -9   8 1561.99 282.965   3
   1  -9   9 1608.19 285.439   3
   1  -9  10 1994.00 313.699   3
  -1 -10   7-88.1277 152.097   3
  -1 -10   6 2602.49 354.459   3
  -1  10   5 470.578 167.913   4
  -1 -10   5 59.8224 142.880   3
  -1  10   4 67.9788 130.630   4
  -1 -10   4 31.3659 136.932   3
  -1  10   3-132.156 136.682   4
  -1 -10   3 157.926 147.714   3
  -1 -10   2 5252.06 470.898   3
  -1  10   2 3995.59 400.597   4
  -1  10   1 77.3501 129.032   4
  -1  10   0 9248.91 603.949   4
   1  10   0 8387.97 546.275   4
   1  10   1 310.557 160.958   4
  -1  10  -1 426.184 176.507   4
  -1  10  -2 3868.82 410.444   4
   1  10   2 4075.38 366.523   4
  -1  10  -3 2.12225 162.779   4
   1 -10   3 114.128 143.000   3
   1 -10   4 1662.68 293.123   3
  -1  10  -4 1352.65 270.685   4
  -1  10  -5-28.3257 191.501   4
  -1  11   1 2774.74 357.588   4
  -2   0  23-93.2826 203.606   2
  -2   0  22 8854.63 658.082   2
  -2   0  21-140.048 163.516   2
  -2   0  20 1228.13 268.290   2
  -2   0  19-94.0292 165.344   2
  -2   0  18 2.99475 158.634   2
  -2   0  17 105.572 161.874   2
  -2   0  16 5427.82 435.799   2
  -2   0  15 95.4404 180.671   2
  -2   0  14 21285.8 821.827   2
  -2   0  13-388.106 195.401   2
  -2   0  12 13880.3 618.194   2
   2   0 -11 78.6319 101.486   2
   2   0 -10 42.2047 83.3426   2
   2   0  -9-51.0017 81.8824   2
   2   0  -8 13395.6 499.222   2
   2   0  -7 34.6638 70.8809   2
   2   0  -6 27183.9 687.539   2
   2   0  -5 36.3534 62.5556   2
   2   0  -4 332.540 82.4895   2
   2   0  -3-86.7398 70.3264   2
   2   0  -2 37258.4 702.202   4
  -2   0   2 38554.8 749.432   1
   2   0  -1 92.7147 60.6457   4
  -2   0   1-61.2272 62.1595   1
   2   0   0 50298.8 852.745   4
  -2   0   0 53967.8 866.787   4
  -2   0   0 49228.7 762.676   3
  -2   0   0 50308.8 910.804   1
   2   0   1 19.9498 46.3890   4
  -2   0  -1-10.8077 54.0622   4
   2   0   1 12.2645 26.8954   3
  -2   0  -1-70.5700 32.6695   3
  -2   0  -1-22.3553 54.8649   1
   2   0   2 6823.96 169.618   3
   2   0   2 6464.49 209.341   4
  -2   0  -2 6633.80 209.690   4
  -2   0  -3-36.6265 49.6572   4
   2   0   3 110.875 44.0791   3
  -2   0  -3-43.5042 65.1009   2
  -2   0  -4 81651.8 1301.15   4
  -2   0  -4 85107.1 1452.25   2
  -2   0  -5-30.3786 52.1763   4
  -2   0  -5 50.7703 62.0395   2
  -2   0  -6 70290.4 1342.55   2
  -2   0  -7-191.569 109.638   2
  -2   0  -8 5084.62 300.007   2
  -2   0  -9-50.8560 80.5952   2
   2   0  10 1489.50 202.400   2
   2   0  11-27.2628 122.232   2
   2   0  12 27646.4 911.453   2
   2   0  13-89.2026 162.340   2
   2   0  14 4854.29 398.983   2
   2   0  15 221.542 154.179   2
   2   0  16 815.750 209.916   2
   2   0  17-286.963 189.445   2
   2   0  18 2596.25 345.949   2
   2   0  19-342.148 214.592   2
   2   0  20 2857.92 372.409   2
   2   0  21-373.350 219.356   2
  -2  -1  23 4668.17 504.684   2
  -2   1  23 4404.97 486.921   2
  -2   1  22 143.041 158.695   2
  -2  -1  22-156.475 186.706   2
  -2   1  21 7442.26 589.559   2
  -2  -1  21 6971.56 577.304   2
  -2  -1  20 3134.90 381.727   2
  -2   1  20 2920.15 370.284   2
  -2  -1  19 513.276 185.563   2
  -2   1  19 496.978 179.730   2
  -2   1  18 2495.03 330.906   2
  -2  -1  18 2844.04 340.859   2
  -2  -1  17 2342.04 309.036   2
  -2   1  17 2351.02 310.541   2
  -2  -1  16 1304.40 248.450   2
  -2   1  16 1438.26 251.000   2
  -2  -1  15 33146.7 1087.42   2
  -2   1  15 32124.8 1069.87   2
  -2   1  14 542.401 191.847   2
  -2  -1  14 515.168 182.578   2
  -2  -1  13 10403.5 557.214   2
  -2   1  13 10229.0 549.708   2
  -2   1  12 11861.2 567.591   2
  -2  -1  12 13030.1 597.245   2
  -2  -1  11 8071.80 448.842   2
  -2   1  11 7284.20 428.645   2
   2   1 -11 7462.23 417.630   2
   2  -1 -11 7661.28 425.516   2
   2  -1 -10 6394.10 370.666   2
   2   1 -10 6446.32 373.138   2
  -2  -1  10 6348.03 383.374   2
  -2   1  10 6291.27 381.852   2
   2   1  -9 25779.4 756.910   2
   2  -1  -9 24265.0 740.582   2
  -2   1   9 25219.7 747.824   2
  -2   1   8 376.929 138.467   2
   2  -1  -8 147.615 79.9982   2
   2   1  -8 276.305 95.7478   2
   2   1  -7 2106.46 187.662   2
  -2   1   7 2318.47 213.097   2
  -2  -1   7 2221.63 209.061   2
   2  -1  -7 2014.78 181.453   2
   2  -1  -7 2228.37 167.090   4
   2  -1  -6 492.823 89.4107   4
   2   1  -6 412.425 86.1909   2
  -2  -1   6 567.302 133.113   2
  -2   1   6 483.029 127.437   2
   2  -1  -6 442.935 94.2282   2
   2  -1  -5 5711.44 270.951   2
   2   1  -5 6071.62 276.773   2
  -2   1   5 6323.38 294.640   2
  -2  -1   5 6686.54 304.192   2
   2  -1  -5 5973.22 254.051   4
   2  -1  -4 1826.97 143.630   2
  -2  -1   4 1722.51 151.752   2
   2  -1  -4 1789.86 137.646   4
   2   1  -4 2084.22 155.646   2
  -2   1   4 1760.08 153.851   2
  -2  -1   3 5412.89 236.719   2
   2  -1  -3 5022.70 216.904   4
   2   1  -3 5127.97 225.479   2
   2  -1  -3 4758.23 218.652   2
  -2   1   3 4924.66 226.912   2
  -2  -1   2 25028.9 557.272   2
   2  -1  -2 24555.8 541.850   4
  -2  -1   2 24851.3 557.878   1
  -2   1   2 24664.0 554.042   1
  -2   1   2 25367.5 557.784   2
   2  -1  -1 2423.28 156.727   1
   2  -1  -1 2458.89 144.934   4
   2   1  -1 2413.65 156.726   1
  -2   1   1 2508.40 136.163   3
  -2   1   1 2152.22 134.628   1
  -2  -1   1 2224.88 139.544   1
   2   1   0 825.557 100.492   1
  -2  -1   0 744.813 87.8621   1
   2  -1   0 891.114 94.4464   4
  -2   1   0 790.666 88.1692   1
   2  -1   0 947.953 103.402   1
   2  -1   0 824.231 80.7060   3
  -2   1   0 766.545 76.9296   3
   2  -1   1 27234.5 541.964   3
   2   1   1 28075.7 507.454   4
   2  -1   1 28764.2 600.183   4
  -2   1  -1 27325.4 544.641   3
  -2   1  -1 27725.4 589.596   1
   2  -1   1 28105.1 605.184   1
   2   1   1 27735.7 599.108   1
  -2  -1  -1 27049.7 587.541   1
  -2   1  -1 29088.3 591.392   4
  -2   1  -2 6056.73 243.198   4
   2  -1   2 6090.91 215.217   3
   2   1   2 6116.51 245.739   1
   2  -1   2 5939.44 246.193   1
   2   1   2 5875.57 171.525   4
  -2   1  -2 6062.05 208.378   3
   2   1   3 11617.1 261.926   4
  -2   1  -3 12771.7 326.542   3
   2   1   3 13665.1 397.651   1
  -2   1  -3 12845.9 372.646   4
   2  -1   3 13529.3 349.765   3
   2  -1   3 13814.4 400.724   1
  -2   1  -3 12904.6 382.953   2
  -2  -1  -3 13174.9 389.098   2
  -2  -1  -4 4035.75 220.744   2
  -2  -1  -4 4293.36 131.173   4
   2  -1   4 4026.43 186.619   3
  -2   1  -4 3829.68 210.631   2
  -2  -1  -5 23007.8 611.353   2
  -2   1  -5 22964.9 609.106   2
   2  -1   5 23919.6 544.754   3
  -2  -1  -5 23032.8 404.295   4
  -2   1  -6 116.721 76.4822   2
  -2  -1  -6 161.334 84.0335   2
   2  -1   6 73.4566 73.6790   3
  -2  -1  -6 8.56734 30.2921   4
   2   1   7 32698.4 805.318   2
  -2  -1  -7 31465.5 799.693   2
  -2   1  -7 31071.3 789.022   2
  -2  -1  -7 29754.1 530.439   4
  -2  -1  -8 20415.5 638.941   2
   2   1   8 21637.8 659.326   2
  -2  -1  -8 19051.0 399.474   4
  -2   1  -8 20006.7 628.354   2
   2   1   9 13643.2 536.046   2
  -2   1  -9 12495.4 503.162   2
  -2  -1  -9 12581.3 513.930   2
   2  -1   9 13993.4 549.620   2
   2  -1  10 9030.68 460.779   2
   2   1  10 8479.73 441.233   2
   2   1  11 1180.09 199.640   2
   2  -1  11 1019.51 182.405   2
   2  -1  12 823.710 183.291   2
   2   1  12 1121.27 198.310   2
   2  -1  13 17147.4 725.873   2
   2   1  13 16539.3 709.721   2
   2   1  14 2592.75 301.441   2
   2  -1  14 2867.67 305.483   2
   2  -1  15 1697.60 260.883   2
   2   1  15 1784.48 267.481   2
   2  -1  16 9361.29 592.010   2
   2   1  16 8933.62 571.232   2
   2  -1  17-75.8172 168.188   2
   2   1  17-83.8572 168.335   2
   2  -1  18 1026.48 238.688   2
   2   1  18 762.032 199.263   2
   2  -1  19 3372.03 408.346   2
   2   1  19 3505.83 405.078   2
   2   1  20-341.859 221.406   2
   2  -1  20-295.908 212.346   2
   2   1  21 3145.62 400.313   2
   2  -1  21 3362.79 423.225   2
  -2   2  23 1924.59 337.128   2
  -2  -2  22 118.614 164.589   2
  -2   2  22-186.284 206.958   2
  -2   2  21 1239.57 266.452   2
  -2  -2  21 1192.02 283.529   2
  -2  -2  20-396.000 222.747   2
  -2   2  20 20.3872 163.769   2
  -2  -2  19 8353.20 593.680   2
  -2   2  19 7793.46 572.923   2
  -2   2  18 304.727 184.588   2
  -2  -2  18 342.228 176.897   2
  -2  -2  17 1685.85 267.478   2
  -2   2  17 1789.11 275.544   2
  -2  -2  16-100.109 165.924   2
  -2   2  16 0.64332 145.629   2
  -2  -2  15 1136.19 239.651   2
  -2   2  15 966.677 218.612   2
   2  -2 -15 536.876 143.663   4
   2  -2 -14 5173.41 331.884   4
  -2  -2  14 5215.15 414.752   2
  -2   2  14 5634.81 424.621   2
   2  -2 -13 11381.9 480.268   4
  -2  -2  13 11571.1 579.838   2
  -2   2  13 10564.1 556.685   2
  -2  -2  12 463.881 153.219   2
  -2   2  12 576.010 179.505   2
   2  -2 -12 807.025 149.508   4
  -2   2  11 43402.5 1133.39   2
  -2  -2  11 45276.2 1160.44   2
   2  -2 -11 43563.4 1008.60   4
   2   2 -11 42847.9 1117.75   2
   2  -2 -11 42563.4 1124.69   2
  -2  -2  10 1788.61 225.142   2
   2   2 -10 1736.14 205.862   2
  -2   2  10 1684.05 216.417   2
   2  -2 -10 1587.58 169.996   4
   2  -2 -10 1750.26 204.846   2
   2  -2  -9 10674.7 417.394   4
   2  -2  -9 11158.7 474.822   2
   2   2  -9 10748.5 462.711   2
  -2   2   9 11075.1 470.927   2
   2  -2  -8 5811.39 284.047   4
   2  -2  -8 5814.00 317.315   2
   2   2  -8 5915.99 319.325   2
  -2   2   8 5704.63 325.224   2
   2  -2  -7 2688.68 203.366   2
   2  -2  -7 2833.17 188.092   4
   2   2  -7 2777.53 205.920   2
  -2  -2   7 3032.06 237.850   2
  -2   2   7 2941.82 227.225   2
   2  -2  -6 741.419 106.297   2
   2   2  -6 636.981 100.710   2
   2  -2  -6 752.436 97.9501   4
  -2  -2   6 658.802 130.903   2
  -2   2   6 821.882 136.207   2
  -2  -2   5 57796.3 1086.02   2
   2  -2  -5 52270.0 1044.51   2
   2   2  -5 53736.5 1051.99   2
  -2   2   5 54405.0 1061.20   2
  -2   2   5 53547.6 1019.31   4
   2  -2  -5 54373.8 1034.59   4
   2  -2  -4 13840.6 413.243   4
   2   2  -4 12677.9 394.254   2
   2  -2  -4 13097.2 401.873   2
  -2   2   4 14394.9 423.745   2
  -2  -2   4 13689.0 418.312   2
  -2   2   4 14185.2 411.398   4
  -2   2   3 95166.9 1542.23   4
  -2  -2   3 91195.3 1533.16   2
  -2   2   3 93760.6 1534.55   2
   2  -2  -3 92313.7 1557.49   4
  -2   2   2 4868.79 237.747   3
  -2  -2   2 4240.84 196.418   1
   2  -2  -2 4970.26 233.384   4
  -2  -2   2 4510.99 178.373   3
  -2  -2   2 4318.82 202.476   2
  -2   2   2 4919.21 215.789   2
  -2   2   2 4664.76 208.032   1
  -2  -2   1 2400.80 124.010   3
   2  -2  -1 2483.73 151.464   1
   2   2  -1 3221.69 180.138   1
  -2  -2   1 2613.19 163.495   1
  -2   2   1 2491.61 163.131   3
   2  -2  -1 2636.25 170.337   4
  -2   2   1 2430.96 142.067   1
   2  -2   0 3176.71 166.865   1
   2  -2   0 3086.74 178.666   3
  -2   2   0 2922.42 155.078   1
  -2   2   0 3059.17 175.898   3
   2   2   0 3148.58 122.448   3
   2   2   0 3100.86 164.765   1
  -2  -2   0 2998.10 125.028   3
  -2  -2   0 2786.97 152.253   1
   2  -2   1 35879.7 736.914   3
  -2  -2  -1 34941.9 597.650   3
  -2   2  -1 36780.8 747.622   3
   2   2   1 34454.1 596.258   3
  -2  -2  -1 33765.4 690.019   1
  -2   2  -1 34779.1 691.592   1
   2   2   1 36047.9 707.179   1
   2  -2   1 36329.3 708.386   1
   2   2   2-88.5215 63.1214   1
   2   2   2 10.8870 27.5294   3
  -2   2  -2-50.0599 57.3360   3
   2  -2   2 23.6791 60.1890   1
   2  -2   2 8.41040 65.2364   3
  -2   2  -3 7663.14 296.166   3
   2   2   3 7552.30 211.863   3
  -2   2  -3 7561.79 285.404   2
  -2  -2  -3 7073.69 279.139   2
   2  -2   3 7964.82 305.770   3
   2   2   3 7789.50 289.221   1
   2  -2   3 8195.06 300.415   1
  -2  -2  -4-43.9733 54.7360   2
  -2   2  -4 18.4219 52.4043   2
   2  -2   4 20.6293 67.8940   3
  -2   2  -4 80.7904 58.4795   3
  -2   2  -5 1930.87 163.699   2
  -2  -2  -5 2078.37 170.202   2
   2  -2   5 2068.73 165.223   3
   2  -2   6 6212.59 297.642   3
  -2  -2  -6 6231.65 308.896   2
  -2   2  -6 6312.31 309.669   2
   2  -2   7 5231.13 278.754   3
   2   2   7 4563.63 269.996   2
  -2   2  -7 5136.42 286.512   2
  -2  -2  -7 5010.92 291.334   2
  -2  -2  -8 42.5371 81.5292   2
  -2   2  -8 207.804 87.9587   2
   2  -2   8 223.178 101.959   3
   2  -2   9 12510.4 521.292   2
   2   2   9 11373.0 492.007   2
  -2   2  -9 11531.4 483.243   2
  -2  -2  -9 11241.8 488.860   2
   2  -2   9 11523.1 450.962   3
   2  -2  10 154.992 129.926   2
   2  -2  10 296.383 121.516   3
   2   2  10 121.709 111.446   2
   2  -2  11 6281.92 398.689   2
   2   2  11 5221.11 364.334   2
   2  -2  11 5705.69 330.322   3
   2   2  12 863.247 183.878   2
   2  -2  12 493.103 161.577   2
   2  -2  12 936.412 168.276   3
   2  -2  13 3386.01 327.603   2
   2   2  13 2953.60 307.535   2
   2  -2  13 2999.59 272.778   3
  -2  -2 -14 84.8369 23.6439   4
  -2  -2 -14 129.873 27.2663   4
   2   2  14-16.8572 146.079   2
   2  -2  14-14.6059 142.279   2
   2   2  15 6500.91 471.652   2
   2  -2  15 6356.47 473.446   2
   2   2  16 487.542 169.475   2
   2  -2  16 766.571 194.801   2
   2   2  17 12997.2 714.364   2
   2  -2  17 13993.5 745.398   2
   2  -2  18-227.279 195.039   2
   2   2  18-146.808 188.487   2
   2  -2  18 336.234 138.243   3
   2  -2  19 2271.26 331.680   2
   2  -2  19 2129.47 265.058   3
   2   2  19 2560.39 349.156   2
   2  -2  20 456.034 148.165   3
   2   2  20 115.331 166.436   2
   2  -2  20 511.183 184.515   2
   2  -2  21-76.5341 173.147   2
   2   2  21-183.787 189.733   2
   2  -2  21 288.602 145.073   3
   2  -2  22 259.894 158.411   3
  -2   3  22 1154.43 253.963   2
  -2  -3  22 1125.68 277.824   2
  -2   3  21 197.996 166.796   2
  -2  -3  21 607.860 202.044   2
  -2  -3  20 1161.41 255.043   2
  -2   3  20 1146.86 244.908   2
  -2   3  19 1308.55 256.568   2
  -2  -3  19 926.779 223.122   2
  -2  -3  18 4877.33 443.024   2
  -2   3  18 4198.37 400.970   2
  -2   3  17 937.192 205.698   2
  -2  -3  17 642.351 195.081   2
  -2  -3  16 219.382 149.572   2
  -2   3  16 499.343 193.369   2
   2  -3 -15 621.045 134.085   4
  -2  -3  15 816.524 194.009   2
  -2   3  15 930.714 204.541   2
   2  -3 -14 1231.77 176.131   4
  -2  -3  14 1684.34 258.404   2
  -2   3  14 1577.07 245.624   2
  -2   3  13 5790.93 407.389   2
  -2  -3  13 5768.04 409.299   2
   2  -3 -13 5147.57 326.130   4
  -2  -3  12 36017.2 1024.33   2
  -2   3  12 34061.4 991.146   2
   2  -3 -11 1377.16 194.233   2
   2  -3 -11 1666.70 181.263   4
  -2  -3  11 1265.44 194.582   2
  -2   3  11 1262.67 196.259   2
   2   3 -11 1300.80 191.953   2
  -2  -3  10 8623.45 444.881   2
  -2   3  10 8731.53 436.974   2
   2  -3 -10 8127.01 421.343   2
   2  -3 -10 8708.59 382.641   4
   2   3 -10 8588.74 428.830   2
   2  -3  -9 10115.4 399.474   4
   2  -3  -9 9662.54 440.538   2
   2   3  -9 9558.12 433.503   2
  -2   3   9 9911.13 449.293   2
   2  -3  -8 8127.19 358.187   4
   2   3  -8 8512.58 383.829   2
   2  -3  -8 8231.54 381.381   2
  -2   3   8 8643.55 390.631   2
   2  -3  -7 665.269 109.764   4
  -2   3   7 685.018 122.545   4
   2  -3  -7 558.660 107.725   2
   2   3  -7 541.975 104.447   2
  -2   3   7 776.458 138.600   2
  -2  -3   7 496.848 123.325   2
   2  -3  -6 11465.8 410.177   2
  -2  -3   6 11380.0 410.478   3
  -2   3   6 11826.1 406.002   4
   2  -3  -6 12565.3 427.227   4
   2   3  -6 11623.8 408.898   2
  -2  -3   6 12220.3 440.452   2
  -2   3   6 11699.1 422.643   2
   2  -3  -5 792.802 113.231   4
  -2   3   5 511.211 92.2942   4
   2  -3  -5 589.690 95.0652   2
   2   3  -5 589.473 99.1355   2
  -2  -3   5 696.613 118.335   3
  -2  -3   5 696.085 124.004   2
  -2   3   5 678.767 122.507   2
  -2   3   4 48179.1 949.945   4
   2   3  -4 45167.2 906.612   2
   2  -3  -4 44305.6 903.543   2
  -2  -3   4 46584.8 929.437   3
   2  -3  -4 48283.8 982.029   4
  -2   3   4 46842.4 923.702   2
  -2  -3   4 47517.4 940.965   2
  -2  -3   3 6867.26 268.456   1
   2  -3  -3 7648.52 326.446   4
  -2  -3   3 7041.62 281.315   3
  -2   3   3 7095.23 272.398   1
  -2   3   3 7399.17 308.379   4
  -2   3   3 6927.08 271.910   2
  -2  -3   3 6928.57 274.295   2
  -2   3   2 8272.64 334.059   4
  -2  -3   2 7150.76 263.748   1
  -2  -3   2 8043.16 295.916   3
  -2   3   2 7670.53 270.788   1
  -2   3   2 8047.82 279.966   2
  -2  -3   2 7621.98 277.476   2
  -2  -3   1 4505.77 203.344   2
   2  -3  -1 5472.53 278.013   3
  -2  -3   1 5137.63 223.045   3
  -2   3   1 4699.35 201.098   1
  -2   3   1 5427.80 272.363   4
  -2   3   1 4956.37 209.713   2
  -2  -3   1 4626.42 200.427   1
   2   3  -1 5144.93 214.172   3
   2  -3   0 2881.57 162.851   1
   2   3   0 2822.40 158.350   1
   2  -3   0 2709.20 199.652   3
  -2  -3   0 2703.53 154.247   3
   2   3   0 2674.66 148.061   3
  -2   3   0 2465.19 142.873   1
  -2  -3   0 2362.22 142.350   1
  -2   3   0 2746.08 193.598   3
   2  -3   1-13.2148 53.4663   1
   2  -3   1-90.9623 90.0904   3
   2   3   1-37.7576 60.4969   1
  -2  -3  -1 22.8667 45.8578   3
   2   3   1-41.0664 46.1048   3
  -2   3  -1 43.5180 58.5134   3
   2   3   2 7687.60 277.086   1
   2  -3   2 7799.95 344.508   3
  -2   3  -2 7874.47 341.983   3
  -2  -3  -2 6798.08 261.107   2
   2   3   2 7288.69 250.639   3
   2  -3   2 7615.68 277.706   1
  -2   3  -2 7167.61 263.033   2
   2  -3   3 3531.44 195.508   1
   2   3   3 3521.19 169.791   3
   2  -3   3 3386.55 226.962   3
  -2   3  -3 3786.72 228.193   3
  -2   3  -3 3532.68 191.607   2
   2   3   3 3628.38 194.779   1
  -2  -3  -3 3231.81 189.674   2
  -2   3  -4 13578.6 419.866   2
   2  -3   4 14040.7 488.265   3
  -2   3  -4 13935.1 475.368   3
   2  -3   4 14242.0 431.864   1
   2   3   4 13628.9 416.918   1
   2   3   4 13081.8 371.750   3
  -2  -3  -4 12686.9 415.969   2
   2   3   5 1246.74 113.130   3
  -2  -3  -5 1330.38 143.094   2
  -2   3  -5 1472.79 158.232   3
   2  -3   5 1343.33 162.611   3
  -2   3  -5 1347.84 139.054   2
   2  -3   6 275.844 91.4029   3
  -2  -3  -6 241.816 78.4654   2
  -2   3  -6 359.209 82.0703   2
  -2  -3  -7 159.488 73.8424   2
   2  -3   7 152.559 90.3914   3
  -2   3  -7 250.903 91.2400   2
   2  -3   8 18196.9 615.006   3
  -2  -3  -8 18522.7 620.419   2
  -2   3  -8 17928.4 597.693   2
  -2   3  -9 4511.79 302.881   2
   2   3   9 3961.42 290.387   2
   2  -3   9 4221.82 295.470   3
  -2  -3  -9 4607.04 311.426   2
   2  -3   9 4515.82 309.596   2
   2  -3  10 13671.9 573.596   2
   2   3  10 12691.0 543.047   2
   2  -3  10 12326.5 524.763   3
   2   3  11 18.7308 133.823   2
   2  -3  11 52.0186 131.721   2
   2  -3  11 376.155 135.417   3
   2  -3  12 445.352 137.551   2
   2   3  12 150.394 118.483   2
   2  -3  12 635.714 157.253   3
   2   3  13-123.690 150.812   2
   2  -3  13 178.492 128.713   2
   2  -3  13 291.904 126.884   3
   2  -3  14 2163.82 273.034   2
   2   3  14 1796.21 255.247   2
   2  -3  14 1998.02 240.501   3
   2  -3  15 2206.21 267.029   3
   2  -3  15 2074.37 275.213   2
   2   3  15 2115.37 277.431   2
   2   3  16 16000.5 767.567   2
   2  -3  16 16290.5 784.000   2
   2  -3  17 151.539 136.975   3
   2   3  17-375.283 198.129   2
   2  -3  17-609.380 229.981   2
   2   3  18 1889.53 292.008   2
   2  -3  18 1952.23 299.868   2
   2  -3  18 1555.43 236.611   3
   2  -3  19 1111.00 213.229   3
   2   3  19 1046.05 240.945   2
   2  -3  19 719.719 201.891   2
   2  -3  20 278.388 177.368   2
   2   3  20 145.707 138.879   2
   2  -3  20 341.904 171.495   3
   2   3  21-27.6571 146.862   2
   2  -3  21 255.189 161.730   2
   2  -3  21 521.067 190.483   3
  -2   4  22 3162.22 399.869   2
  -2  -4  22 4024.48 463.286   2
  -2   4  21 871.045 235.576   2
  -2  -4  21 954.559 262.232   2
  -2  -4  21 1138.67 285.035   3
  -2  -4  20 115.515 170.272   2
  -2   4  20 121.875 144.783   2
  -2   4  19 2025.03 293.896   2
  -2  -4  19 2581.18 332.240   2
  -2  -4  18 364.968 170.871   2
  -2   4  18 364.969 162.133   2
  -2  -4  17-149.285 163.928   2
  -2   4  17-263.243 167.914   2
  -2  -4  16 2715.54 310.166   2
  -2   4  16 2413.46 294.010   2
  -2  -4  15 582.234 174.003   2
  -2   4  15 625.396 178.913   2
   2  -4 -14 1170.61 167.713   4
  -2  -4  14 1416.21 231.510   2
  -2   4  14 848.896 184.743   2
   2  -4 -13 391.262 112.509   4
  -2  -4  13 684.009 184.040   3
  -2  -4  13 674.259 174.095   2
  -2   4  13 487.725 158.543   2
   2  -4 -12 2990.45 247.859   4
  -2   4  12 3106.98 286.942   2
  -2  -4  12 3393.62 316.874   3
  -2  -4  12 3158.06 292.176   2
   2  -4 -11 9192.25 418.443   4
  -2   4  11 8741.67 451.116   2
  -2  -4  11 8828.53 473.638   3
   2  -4 -11 8187.82 439.942   2
  -2  -4  11 9685.95 477.325   2
   2  -4 -10 453.709 117.436   4
   2  -4 -10 320.576 103.225   2
   2   4 -10 259.654 101.267   2
  -2  -4  10 360.766 142.003   3
  -2   4  10 225.463 135.334   2
  -2  -4  10 112.928 131.739   2
   2  -4  -9 25.4749 74.3737   4
   2  -4  -9-194.685 109.548   2
  -2  -4   9 39.8286 104.217   3
   2   4  -9-137.360 99.2386   2
  -2   4   9-143.835 134.558   2
  -2   4   8 8706.25 381.195   4
  -2  -4   8 8211.75 423.096   3
   2  -4  -8 8755.75 387.927   2
   2   4  -8 8742.18 384.205   2
  -2   4   8 9326.16 405.290   2
   2  -4  -8 9422.81 403.163   4
  -2  -4   7 564.828 135.394   3
   2   4  -7 525.361 109.334   2
   2  -4  -7 441.457 102.930   2
  -2  -4   7 331.146 112.267   2
  -2   4   7 420.038 116.979   2
  -2   4   7 500.296 113.306   4
   2  -4  -7 550.675 117.163   4
  -2   4   6 6973.95 323.492   4
  -2   4   6 7728.30 402.246   3
   2  -4  -6 7602.41 365.209   4
  -2  -4   6 7044.96 347.624   3
   2   4  -6 6758.19 303.356   2
   2  -4  -6 6967.40 309.675   2
  -2  -4   6 7459.86 333.356   2
  -2   4   6 7086.77 317.995   2
  -2  -4   5 13290.0 477.974   3
  -2   4   5 13463.5 465.612   4
  -2  -4   5 14673.1 454.684   2
   2  -4  -5 13111.9 418.061   2
   2   4  -5 13063.8 416.589   2
  -2   4   5 13443.5 429.701   2
  -2   4   4 98.2995 87.1067   4
  -2   4   4-20.4621 61.5122   1
  -2  -4   4-14.8465 73.6697   2
  -2  -4   4-12.7062 80.3878   3
  -2   4   4 28.6412 72.4156   2
  -2  -4   4-82.4552 63.6169   1
  -2   4   3 39328.7 889.039   4
  -2   4   3 39042.7 776.899   1
  -2  -4   3 37374.8 772.500   1
  -2  -4   3 39939.3 892.012   3
  -2  -4   3 39882.4 799.459   2
  -2   4   3 38309.8 778.048   2
  -2   4   2 48300.1 1018.15   4
  -2   4   2 44642.0 838.025   2
  -2  -4   2 45647.8 967.771   3
   2   4  -2 45246.0 920.493   3
  -2   4   2 44036.7 828.613   1
  -2  -4   2 41895.9 824.762   1
  -2  -4   2 44592.1 846.697   2
  -2   4   1 1931.15 187.150   4
   2  -4  -1 1978.69 201.428   3
  -2  -4   1 1410.25 111.687   2
   2   4  -1 2100.77 158.080   3
  -2   4   1 1734.89 113.942   1
  -2  -4   1 1352.57 102.003   1
  -2  -4   1 1803.29 157.122   3
  -2   4   1 1564.01 119.338   2
   2  -4   0 45407.0 1047.31   3
  -2  -4   0 44410.4 935.383   3
  -2   4   0 47173.2 1039.26   4
   2   4   0 45481.8 924.711   3
   2  -4   1 3682.10 180.695   1
   2   4   1 3955.36 185.500   1
   2   4   1 3613.71 202.374   3
  -2   4  -1 3203.15 163.296   2
   2  -4   1 3649.96 252.713   3
  -2  -4  -1 3823.41 215.455   3
  -2  -4  -2 1324.83 113.467   2
  -2   4  -2 1626.56 174.310   3
   2   4   2 1621.67 137.688   3
   2  -4   2 1443.20 169.822   3
  -2   4  -2 1436.75 119.620   2
   2  -4   2 1572.44 123.797   1
   2   4   2 1569.79 124.174   1
  -2  -4  -3 13057.9 401.783   2
   2  -4   3 14362.0 533.239   3
   2   4   3 13755.3 425.578   3
  -2   4  -3 14535.4 523.215   3
   2  -4   3 14160.3 406.223   1
   2   4   3 14131.6 403.975   1
  -2   4  -3 13520.5 401.764   2
  -2   4  -4 20436.8 637.628   3
   2   4   4 17804.6 506.856   3
   2  -4   4 18872.6 627.766   3
   2  -4   4 19725.9 515.029   1
   2   4   4 18925.7 503.478   1
  -2  -4  -4 17272.4 503.693   2
  -2   4  -4 17818.3 503.545   2
  -2   4  -5 1487.01 144.713   2
  -2  -4  -5 1273.12 138.390   2
   2   4   5 1679.53 147.256   3
   2  -4   5 1772.38 160.050   1
   2   4   5 1668.54 153.617   1
   2  -4   5 1669.21 201.065   3
  -2   4  -5 1933.40 194.534   3
   2   4   6 11409.3 232.290   4
   2   4   6 12720.0 428.537   3
  -2   4  -6 11814.2 433.543   2
   2  -4   6 13215.0 533.413   3
  -2  -4  -6 11664.7 437.716   2
  -2   4  -7 2002.09 187.728   2
   2  -4   7 2096.75 231.062   3
  -2  -4  -7 1871.14 184.834   2
  -2  -4  -8 3661.02 269.303   2
  -2   4  -8 3616.75 263.775   2
   2  -4   8 3773.95 306.361   3
  -2   4  -9 9480.09 450.891   2
  -2  -4  -9 9769.53 466.226   2
   2  -4   9 9099.40 473.659   3
   2  -4  10-16.9158 117.767   3
   2   4  11 853.554 148.955   2
   2  -4  11 1217.36 187.237   2
   2  -4  11 1147.27 193.199   3
   2  -4  12 1794.11 229.786   2
   2   4  12 1334.38 200.752   2
   2  -4  12 1745.53 234.878   3
   2  -4  13-246.689 162.470   2
   2  -4  13-205.634 144.258   3
   2   4  13-166.031 156.863   2
   2  -4  14 2287.20 275.238   2
   2   4  14 2215.75 272.991   2
   2  -4  14 2026.65 252.280   3
   2   4  15 1079.91 212.068   2
   2  -4  15 848.950 180.466   3
   2  -4  15 1088.88 213.544   2
   2  -4  16-180.817 181.209   2
   2   4  16-125.766 148.085   2
   2  -4  16 41.0339 112.550   3
   2  -4  17 6536.63 509.903   2
   2   4  17 6209.96 489.534   2
   2  -4  17 5646.88 447.115   3
   2  -4  18 2307.05 325.534   2
   2   4  18 2014.64 301.951   2
   2  -4  18 2271.97 299.654   3
   2   4  19-89.0331 166.576   2
   2  -4  19-339.247 210.487   2
   2  -4  19-79.2232 146.697   3
   2  -4  20 2122.16 334.501   2
   2   4  20 2472.71 358.700   2
   2  -4  20 2086.10 301.835   3
   2  -4  21-159.147 183.410   2
   2   4  21-456.363 209.622   2
  -2  -5  22-291.894 208.416   2
  -2   5  22 160.452 157.753   2
  -2   5  21 5378.16 498.359   2
  -2  -5  21 5068.86 503.908   2
  -2   5  20-414.883 202.070   2
  -2  -5  20-191.902 172.650   2
  -2  -5  20-25.7316 165.707   3
  -2   5  19-76.1890 136.133   2
  -2  -5  19-160.620 168.132   2
  -2  -5  19 308.723 180.156   3
  -2   5  18 51.8175 130.516   2
  -2  -5  18 312.859 188.480   3
  -2  -5  18-47.6446 157.546   2
  -2   5  17 2766.77 314.640   2
  -2  -5  17 3229.94 341.271   2
  -2  -5  17 3476.58 400.398   3
  -2   5  16-203.166 140.635   2
  -2  -5  16-76.9662 123.620   2
  -2  -5  16-1.58062 140.358   3
  -2   5  15 11646.7 591.332   2
  -2  -5  15 12134.4 693.445   3
  -2  -5  15 12647.1 622.435   2
  -2  -5  14 921.841 215.196   3
  -2  -5  14 616.492 161.337   2
  -2   5  14 666.035 166.763   2
  -2  -5  13 3545.95 310.384   2
  -2  -5  13 3949.79 374.874   3
  -2   5  13 3591.33 304.277   2
   2  -5 -12 11.8994 83.1579   4
  -2  -5  12 211.729 145.585   3
  -2  -5  12 219.451 129.172   2
  -2   5  12 14.5722 103.210   2
   2  -5 -11 19.8915 84.5260   4
   2  -5 -11 203.108 94.4671   2
  -2  -5  11 99.7602 120.110   3
  -2  -5  11 139.880 115.849   2
  -2   5  11 299.637 121.140   2
   2   5 -10 60.8011 74.1840   2
   2  -5 -10 15.1190 74.3196   2
  -2  -5  10 42.9985 106.622   3
  -2  -5  10 233.168 130.067   2
  -2   5  10 271.637 125.171   2
  -2   5   9 9897.25 435.496   4
  -2  -5   9 9969.47 502.627   3
  -2   5   9 10106.4 432.844   2
   2  -5  -9 10265.9 437.234   2
   2   5  -9 10036.6 426.588   2
   2  -5  -8 120.169 79.0411   2
   2   5  -8 195.009 83.4031   2
  -2  -5   8 108.995 114.525   3
  -2   5   8-26.6246 93.9970   2
  -2   5   8 144.494 98.8267   4
  -2   5   7 13804.2 511.048   4
  -2  -5   7 14251.5 572.759   3
   2  -5  -7 13652.4 466.321   2
  -2  -5   7 15252.2 498.678   2
  -2   5   7 14925.2 486.192   2
   2   5  -7 13545.8 461.277   2
   2  -5  -6 1910.03 156.744   2
  -2  -5   6 1470.54 185.333   3
   2   5  -6 1754.99 150.705   2
  -2   5   6 1649.12 180.387   4
  -2  -5   6 1935.79 167.088   2
  -2   5   6 1832.61 163.735   2
  -2   5   5-45.5861 102.486   4
  -2   5   5-42.7050 77.7380   2
  -2  -5   5 71.3751 97.7650   3
  -2  -5   5 29.7549 74.4850   2
  -2   5   5 3.29787 59.3104   1
  -2  -5   5 0.21917 52.0724   1
  -2  -5   4 2428.42 223.760   3
  -2  -5   4 2217.63 152.779   1
  -2   5   4 2299.67 208.157   4
  -2  -5   4 2266.65 162.040   2
  -2   5   4 2027.70 151.057   2
  -2   5   4 2140.60 149.904   1
  -2   5   3 9043.97 414.724   4
  -2  -5   3 9132.02 417.764   3
  -2   5   3 8660.67 280.918   1
  -2  -5   3 8992.66 300.356   2
  -2  -5   3 8653.19 286.308   1
  -2   5   3 8881.55 287.078   2
  -2   5   2 6416.87 218.966   1
  -2  -5   2 7414.01 360.582   3
  -2  -5   2 6101.63 219.424   1
  -2   5   2 6364.77 226.314   2
  -2  -5   2 6599.92 240.437   2
  -2   5   2 7560.57 382.004   4
   2  -5  -1 39950.1 1038.60   3
  -2  -5   1 40935.2 963.191   3
  -2   5   1 40281.0 998.177   4
  -2   5   1 39348.5 731.563   2
  -2  -5   1 39750.7 746.342   2
  -2   5   0 3017.31 256.880   4
  -2   5   0 2456.37 127.639   2
   2  -5   0 3099.07 272.130   3
  -2  -5   0 3085.56 230.254   3
  -2   5   0 3154.73 154.820   2
  -2  -5   0 2954.84 151.795   2
  -2  -5   0 2386.76 127.260   2
  -2   5  -1 9753.48 293.505   2
  -2  -5  -1 10378.2 418.972   3
   2  -5   1 10779.7 497.084   3
  -2   5  -1 10396.8 481.959   4
  -2  -5  -1 9466.21 290.411   2
  -2   5  -2 403.081 72.9736   2
   2   5   2 397.192 77.6852   1
   2  -5   2 364.670 71.2873   1
   2  -5   2 437.016 135.423   3
  -2  -5  -2 395.800 72.3116   2
  -2   5  -3 1142.48 113.723   2
   2  -5   3 1075.48 177.695   3
  -2  -5  -3 1198.41 112.615   2
   2  -5   3 1410.68 119.184   1
   2   5   3 1378.51 118.371   1
  -2   5  -4 237.151 73.1505   2
   2  -5   4 111.725 107.267   3
  -2  -5  -4 258.455 70.2604   2
   2  -5   4 383.811 79.4916   1
   2   5   4 355.921 80.3447   1
   2  -5   5 17888.3 678.057   3
  -2  -5  -5 17155.7 520.513   2
   2  -5   5 19228.1 519.968   1
   2   5   5 18688.2 511.840   1
  -2   5  -5 16997.1 516.470   2
  -2   5  -6 1569.44 161.511   2
  -2  -5  -6 1502.32 162.132   2
   2  -5   6 1571.43 216.393   3
   2   5   6 1580.33 158.706   1
   2   5   6 1453.21 105.731   4
  -2  -5  -7 23239.3 689.229   2
   2   5   7 24539.7 436.064   4
  -2   5  -7 22954.1 680.470   2
   2   5   7 25614.2 684.675   1
   2  -5   7 22814.0 809.070   3
   2   5   7 23000.3 689.356   3
   2   5   8 701.972 132.142   3
   2  -5   8 560.095 161.860   3
  -2   5  -8 622.133 130.005   2
  -2  -5  -8 515.180 120.604   2
  -2  -5  -9 2122.39 218.651   2
   2  -5   9 2271.68 266.841   3
  -2   5  -9 2214.55 223.436   2
   2  -5  10-40.6979 119.318   3
   2  -5  11 1656.12 233.114   3
   2  -5  12 1363.49 224.162   3
   2  -5  13 9676.50 566.733   3
   2  -5  14-28.3842 141.400   3
   2  -5  15 2410.07 305.949   3
   2  -5  16 144.150 123.335   3
   2  -5  16 214.051 128.668   2
   2  -5  17 939.297 216.249   3
   2  -5  17 475.430 154.474   2
   2  -5  18-451.563 209.746   2
   2  -5  18 25.0658 131.054   3
   2  -5  19 4311.90 434.028   3
  -2   6  21 254.391 141.939   2
  -2  -6  20 495.020 172.896   2
  -2   6  20 445.640 168.804   2
  -2   6  19 77.8508 123.290   2
  -2  -6  19 384.668 171.090   2
  -2   6  18 2.77631 115.212   2
  -2  -6  18 343.611 197.732   3
  -2  -6  18-56.7897 132.028   2
  -2   6  17 298.597 119.571   2
  -2  -6  17 45.0348 132.081   2
  -2  -6  16 1750.10 246.218   2
  -2   6  16 1541.75 220.665   2
  -2  -6  16 2337.02 334.768   3
  -2  -6  15-104.653 113.708   2
  -2   6  15-145.820 125.235   2
  -2  -6  15-115.050 153.429   3
  -2  -6  14 5596.34 389.973   2
  -2  -6  14 6122.86 501.521   3
  -2   6  14 5297.38 372.196   2
  -2  -6  13 2079.16 237.306   2
  -2   6  13 2263.41 238.717   2
  -2  -6  13 1951.85 285.213   3
  -2   6  12 274.801 111.643   2
  -2  -6  12 165.136 122.914   3
  -2  -6  12 173.383 99.8853   2
  -2  -6  11 3319.91 329.872   3
  -2  -6  11 3767.78 279.080   2
  -2   6  11 3579.67 267.709   2
   2  -6 -10 82.9875 68.7920   2
  -2   6  10 149.293 104.585   4
  -2  -6  10 39.0525 82.1269   2
   2   6 -10 23.4436 61.1233   2
  -2   6  10 72.8193 92.1295   2
  -2  -6  10 89.5346 122.416   3
  -2   6   9 2542.19 205.996   2
  -2   6   9 2378.44 231.044   4
   2   6  -9 2269.40 193.927   2
  -2  -6   9 2459.75 262.135   3
   2  -6  -9 2351.17 199.951   2
  -2   6   8 10005.1 453.413   4
  -2   6   8 10599.0 399.681   2
  -2  -6   8 9716.47 520.292   3
   2  -6  -8 10419.0 406.058   2
   2   6  -8 9800.28 389.895   2
  -2  -6   7 2072.87 244.479   3
  -2   6   7 1641.28 195.725   4
  -2   6   7 1928.87 161.463   2
  -2   6   7 1847.67 161.236   1
  -2  -6   7 2043.70 174.241   2
  -2   6   6 3789.81 276.273   4
  -2  -6   6 3382.24 200.756   1
  -2   6   6 3400.08 197.462   2
  -2  -6   6 3404.57 294.164   3
  -2   6   6 3601.13 206.489   1
  -2  -6   6 3516.72 205.635   2
  -2   6   5 7796.08 403.182   4
  -2  -6   5 7488.00 281.313   2
  -2  -6   5 7397.84 428.037   3
  -2   6   5 8224.04 286.982   1
  -2  -6   5 7711.07 284.434   1
  -2   6   5 7547.59 278.187   2
  -2   6   4 3088.94 151.763   1
  -2  -6   4 3079.00 156.711   1
  -2   6   4 3331.21 272.429   4
  -2  -6   4 3196.87 275.275   3
  -2  -6   4 2892.95 161.464   2
  -2   6   4 2751.28 152.727   2
  -2  -6   3 7659.98 414.222   3
  -2   6   3 7287.41 404.192   4
  -2  -6   3 6374.20 215.422   2
  -2   6   3 6489.05 209.832   2
  -2  -6   2 16490.1 619.533   3
  -2   6   2 16585.5 620.438   4
  -2   6   2 13590.9 297.763   2
  -2  -6   2 13541.5 308.915   2
  -2   6   1 3734.39 301.919   4
   2  -6  -1 3300.62 305.780   3
  -2  -6   1 2899.23 252.265   3
  -2   6   1 2466.28 110.182   2
  -2  -6   1 2259.91 116.555   2
  -2   6   1 2267.40 113.571   2
  -2  -6   1 2166.27 103.649   2
  -2  -6   0 6139.00 184.486   2
  -2   6   0 6612.94 182.998   2
  -2  -6   0 8050.33 415.722   3
  -2   6   0 6561.04 187.036   2
   2  -6   0 7568.64 453.651   3
  -2  -6   0 6792.24 191.263   2
  -2   6   0 7762.78 437.199   4
   2  -6   1 7168.34 437.023   3
  -2  -6  -1 7121.65 385.064   3
  -2   6  -1 6890.61 205.492   2
  -2  -6  -1 6808.92 210.311   2
  -2   6  -1 6627.46 202.368   2
  -2  -6  -1 6384.49 200.650   2
  -2   6  -1 7935.59 450.104   4
  -2   6  -2 6758.02 226.678   2
  -2  -6  -2 6348.54 222.993   2
   2  -6   2 6941.12 440.540   3
   2   6   2 7134.12 366.688   3
  -2  -6  -2 6690.15 227.559   2
  -2   6  -2 6723.15 229.884   2
  -2   6  -2 7364.24 443.692   4
   2   6   3 8471.58 280.325   1
   2  -6   3 7980.89 472.693   3
   2   6   3 8649.47 413.609   3
   2  -6   3 8523.77 280.635   1
  -2  -6  -3 7755.23 274.141   2
  -2   6  -3 8140.33 283.498   2
   2  -6   4 5328.89 384.731   3
   2  -6   4 5720.66 241.743   1
   2   6   4 5848.43 241.991   1
  -2   6  -4 5803.77 258.597   2
  -2  -6  -4 5432.81 245.671   2
   2   6   5 180.277 71.1873   1
   2   6   5 210.893 84.8433   4
   2  -6   5 87.9967 120.087   3
  -2   6  -5 194.361 77.0533   2
  -2  -6  -5 292.311 83.3854   2
   2  -6   5 148.353 61.2213   1
   2   6   6 9368.10 326.754   4
  -2  -6  -6 9247.78 379.687   2
   2  -6   6 9995.82 366.099   1
   2   6   6 9915.11 370.456   1
   2  -6   6 10193.7 544.431   3
  -2   6  -6 9620.71 391.453   2
   2   6   7 4266.24 183.063   4
  -2  -6  -7 3922.58 260.070   2
   2  -6   7 4324.74 357.050   3
  -2   6  -7 3959.29 264.315   2
   2   6   7 4281.54 259.058   1
  -2  -6  -8 102.411 82.7594   2
   2   6   8 347.955 51.0840   4
   2   6   8 351.672 98.5276   1
   2  -6   8 161.470 120.983   3
  -2   6  -8 181.823 77.6174   2
   2  -6   9 4503.26 380.793   3
   2  -6   9 5210.89 312.822   1
   2   6   9 5000.85 309.814   1
   2  -6  10 868.241 196.429   3
   2  -6  11 1515.59 251.105   3
   2  -6  12 2000.70 286.427   3
   2  -6  13 832.827 201.899   3
   2  -6  14 5200.27 458.921   3
   2  -6  15 2277.32 316.568   3
   2  -6  16 99.7568 136.162   3
   2  -6  17 238.901 144.707   3
  -2  -7  17 357.706 191.140   3
  -2  -7  16 588.393 212.873   3
  -2  -7  15 754.604 232.721   3
  -2  -7  14 2934.02 358.872   3
  -2  -7  13 163.220 128.408   3
  -2  -7  13-96.0081 116.229   2
  -2   7  12 12097.7 513.421   2
  -2  -7  12 11874.5 510.798   2
  -2  -7  12 11986.1 699.635   3
  -2   7  11 214.475 117.863   4
  -2  -7  11-82.5185 131.746   3
  -2   7  11-10.5824 92.3306   2
  -2  -7  11 16.4989 92.1326   2
  -2   7  10 5173.90 294.359   2
  -2  -7  10 4732.54 403.594   3
  -2   7  10 4887.41 337.175   4
  -2   7   9 22.6416 97.8169   4
  -2  -7   9 119.305 113.098   3
  -2   7   9-93.0856 75.3064   2
  -2   7   8 1647.20 211.152   4
  -2  -7   8 1703.68 146.366   2
  -2  -7   8 1952.47 256.794   3
  -2   7   8 1539.90 141.741   2
  -2   7   7 3013.19 180.219   2
  -2  -7   7 3034.44 318.055   3
  -2   7   7 3181.20 271.369   4
  -2  -7   7 2930.36 175.501   2
  -2   7   6 7762.06 428.914   4
  -2   7   6 7905.17 256.666   2
  -2  -7   6 7255.15 253.413   2
  -2  -7   6 7785.02 478.846   3
  -2   7   5 440.173 137.691   4
  -2  -7   5 359.165 126.234   3
  -2  -7   5 330.088 53.7879   2
  -2   7   5 287.158 44.7581   2
  -2   7   4 5994.49 377.303   4
  -2  -7   4 5782.50 406.127   3
  -2   7   3 141.841 115.666   4
  -2  -7   3 140.325 114.213   3
  -2  -7   2-100.126 103.781   3
  -2   7   2 117.051 127.078   4
  -2  -7   1 5057.52 366.340   3
  -2   7   1 5221.02 379.446   4
  -2   7   0 1054.81 199.739   4
   2  -7   0 792.342 186.478   3
  -2  -7   0 911.273 176.255   3
  -2   7  -1-75.7167 126.547   4
   2  -7   1-59.9082 122.100   3
  -2   7  -2 2349.91 283.603   4
   2  -7   2 1888.25 251.505   3
  -2   7  -3 27.6938 22.0460   2
  -2  -7  -3-25.3931 22.2921   2
  -2   7  -3 73.9072 28.0978   2
  -2  -7  -3 56.4155 25.9225   2
   2  -7   3-16.5212 118.889   3
   2  -7   4 1729.60 247.345   3
   2   7   5 878.873 132.880   4
   2  -7   5 938.508 96.6644   1
   2  -7   5 1068.91 213.355   3
   2   7   5 823.120 90.9147   1
   2  -7   6 19.3713 57.1362   1
   2   7   6 95.2538 51.9137   1
   2   7   6 46.0191 63.4290   4
   2  -7   6 102.251 117.497   3
   2   7   7 3540.17 213.909   1
   2   7   7 3279.35 191.087   4
   2  -7   7 3363.96 339.514   3
   2  -7   7 3584.47 209.362   1
   2  -7   8 3976.24 378.253   3
   2   7   8 4812.59 267.947   1
   2  -7   9 122.167 81.0027   1
   2   7   9 190.133 90.9313   1
   2  -7   9 307.651 147.117   3
   2   7  10 12063.2 500.062   1
   2  -7  10 11850.8 670.988   3
   2  -7  10 12647.1 500.612   1
   2  -7  11 111.600 83.2162   1
   2  -7  11 163.678 148.972   3
   2   7  11 233.765 115.800   1
   2  -7  12 1745.49 287.986   3
   2  -7  13 1412.38 256.311   3
   2  -7  14 1706.84 290.366   3
   2  -7  15 110.431 130.450   3
  -2  -8  14 830.235 239.476   3
  -2  -8  13 1469.42 285.968   3
  -2  -8  12 315.066 156.151   3
  -2   8  11 7746.57 442.052   4
  -2  -8  11 9127.16 618.151   3
  -2   8  10 68.9645 94.7505   4
  -2  -8  10 30.6350 122.121   3
  -2   8   9 1532.48 212.688   4
  -2  -8   9 1497.62 237.685   3
  -2   8   8 299.025 132.601   4
  -2  -8   8 310.617 149.685   3
  -2   8   7 139.407 111.419   4
  -2  -8   7 206.296 130.804   3
  -2  -8   6 106.902 134.406   3
  -2   8   6 150.790 120.992   4
  -2   8   5 10097.8 523.454   4
  -2  -8   5 10696.6 596.419   3
  -2   8   4 351.447 145.779   4
  -2  -8   4 453.781 157.740   3
  -2   8   3 14869.1 677.859   4
  -2  -8   3 14950.9 698.248   3
  -2  -8   2-106.429 140.486   3
  -2   8   2-111.805 132.247   4
  -2  -8   1 181.994 132.252   3
  -2   8   1 67.8385 145.417   4
  -2   8   0 540.341 163.276   4
  -2  -8   0 960.942 205.613   3
   2  -8   1 6126.96 478.409   3
  -2   8  -1 6614.10 480.792   4
   2  -8   2 369.920 164.512   3
  -2   8  -2 285.354 161.555   4
   2  -8   3 13784.7 720.579   3
  -2   8  -3 14358.7 748.426   4
  -2   8  -4 2570.06 327.235   4
   2  -8   4 2452.42 310.307   3
   2   8   4 2477.96 233.055   4
   2   8   5 1348.31 170.209   4
   2  -8   5 1185.70 238.271   3
   2  -8   6 588.771 192.518   3
   2  -8   7 5147.47 449.391   3
   2  -8   8 1066.00 229.983   3
   2  -8   9 14223.4 766.570   3
   2  -8  10 44.1192 132.558   3
   2  -8  11 2016.13 308.419   3
   2  -8  12 668.823 220.378   3
  -2  -9  11 3.34998 135.742   3
  -2  -9  10 375.417 168.999   3
  -2  -9   9 868.350 214.676   3
  -2   9   8 898.088 171.952   4
  -2  -9   8 753.671 195.959   3
  -2   9   7 2573.03 281.428   4
  -2  -9   7 2675.40 335.110   3
  -2  -9   6 540.902 155.968   3
  -2   9   6 674.126 175.435   4
  -2  -9   5 518.912 194.228   3
  -2   9   5 540.498 167.634   4
  -2   9   4 2981.58 313.959   4
  -2  -9   4 2868.23 339.275   3
  -2  -9   3 2261.83 306.863   3
  -2   9   3 2466.37 301.550   4
  -2   9   2 319.914 162.266   4
  -2  -9   2 154.660 152.718   3
  -2  -9   1 2987.07 337.529   3
  -2   9   1 2731.57 326.479   4
  -2   9   0 525.341 181.662   4
  -2   9  -1 3387.92 366.761   4
  -2   9  -2 1047.05 226.438   4
   2  -9   2 1007.00 245.872   3
   2   9   3 956.844 176.810   4
   2  -9   3 1107.21 238.091   3
  -2   9  -3 1137.66 233.436   4
  -2   9  -4 2464.59 333.641   4
   2  -9   4 2427.71 332.940   3
   2  -9   5 7267.98 561.459   3
  -2   9  -5 8358.12 619.349   4
  -2   9  -6 741.228 223.694   4
   2  -9   6 589.724 225.684   3
   2  -9   7 6200.36 531.708   3
  -2   9  -7 6733.37 570.867   4
   2  -9   8 2151.92 341.569   3
   2  -9   9 310.948 170.227   3
  -2 -10   7 167.114 147.286   3
  -2 -10   6 1633.93 289.600   3
  -2  10   6 1802.31 267.677   4
  -2  10   5 333.786 167.924   4
  -2 -10   5 134.000 128.190   3
  -2  10   4 2166.31 316.216   4
  -2 -10   4 2421.33 341.835   3
  -2  10   3-30.5744 133.287   4
  -2 -10   3 254.917 151.575   3
  -2  10   2 3389.68 384.213   4
  -2  10   1 25.3864 156.256   4
  -2  10   0 6921.97 551.302   4
  -2  10  -1 153.297 146.539   4
  -2  10  -2 706.646 213.351   4
  -2  10  -3-41.4668 151.006   4
  -2  10  -4 3392.34 412.021   4
  -3   0  22 5908.64 553.872   2
  -3   0  21-91.7588 164.444   2
  -3   0  20 255.190 181.701   2
  -3   0  19 26.3110 175.360   2
  -3   0  18 843.113 231.858   2
  -3   0  17 166.698 160.358   2
  -3   0  16 18468.3 833.395   2
  -3   0  15-194.958 186.087   2
  -3   0  14 14856.7 705.859   2
  -3   0  13 93.6373 173.918   2
  -3   0  12-80.7412 154.789   2
  -3   0  11 43.7783 149.220   2
   3   0 -10 1281.65 172.803   2
   3   0  -9 102.191 90.6892   2
   3   0  -8 26611.0 772.794   2
   3   0  -7 21.3008 69.3541   2
   3   0  -6 10666.3 428.236   2
   3   0  -5-84.3777 79.2690   2
   3   0  -4 1585.93 140.015   4
  -3   0   4 1650.00 154.160   1
  -3   0   3-123.965 75.8418   1
   3   0  -3 59.9269 58.4607   4
  -3   0   2 51848.7 1028.63   1
   3   0  -2 51229.3 977.357   4
   3   0  -1-48.2100 65.4961   4
  -3   0   1-31.8923 56.8643   1
   3   0   0 10636.4 338.224   4
  -3   0   0 11890.6 353.461   4
  -3   0   0 10419.9 246.592   3
  -3   0   0 11100.2 381.583   1
   3   0   1-16.3320 47.5386   4
  -3   0  -1 62.9481 66.7562   4
  -3   0  -1-35.6666 64.3925   1
  -3   0  -1-45.1328 33.3285   3
  -3   0  -2 922.617 101.314   4
   3   0   2 810.852 60.1024   3
  -3   0  -2 956.468 120.728   1
   3   0   2 933.335 100.275   4
  -3   0  -3-19.4495 58.3065   4
   3   0   3-10.2145 49.8410   4
   3   0   3-12.5161 33.4258   3
  -3   0  -4 26623.8 698.942   2
  -3   0  -4 26135.9 576.062   4
   3   0   4 26786.4 517.065   3
  -3   0  -5 52.1712 56.5431   4
   3   0   5-5.07152 46.9183   3
  -3   0  -5-23.2340 73.2532   2
  -3   0  -6 88458.8 1684.05   2
   3   0   6 89048.9 1425.00   3
  -3   0  -6 87530.3 1460.97   4
  -3   0  -7 18.9125 61.4669   4
  -3   0  -7 33.7314 67.0926   2
  -3   0  -8 246.468 76.4132   4
  -3   0  -8 374.945 117.556   2
  -3   0  -9 46.5879 72.6170   4
  -3   0 -10 7526.70 310.212   4
  -3   0 -11 61.0888 82.3030   4
   3   0  12 27720.7 942.618   2
  -3   0 -12 28227.7 711.245   4
   3   0  13-28.3241 136.335   2
   3   0  14 973.920 196.541   2
   3   0  15-449.488 201.351   2
   3   0  16 2953.63 345.435   2
   3   0  17-323.143 190.822   2
   3   0  18 3276.51 390.195   2
   3   0  19-0.91827 156.496   2
   3   0  20 2988.88 396.633   2
  -3  -1  22 160.021 172.163   2
  -3   1  22-124.722 172.791   2
  -3  -1  21 1137.91 283.393   2
  -3   1  21 1225.95 260.069   2
  -3  -1  20 2318.02 344.855   2
  -3   1  20 2207.04 344.849   2
  -3  -1  19-6.95699 170.180   2
  -3   1  19 185.073 171.309   2
  -3  -1  18 3069.85 371.626   2
  -3   1  18 3005.85 363.008   2
  -3  -1  17 2843.41 349.868   2
  -3   1  17 2420.54 327.050   2
  -3  -1  16-98.8614 195.662   2
  -3   1  16-175.486 189.058   2
  -3   1  15 24041.4 943.827   2
  -3  -1  15 25503.5 972.956   2
  -3  -1  14 2256.05 299.464   2
  -3   1  14 2285.56 297.511   2
  -3  -1  13 2718.02 312.844   2
  -3   1  13 3359.50 344.746   2
  -3  -1  12 12816.4 605.103   2
  -3   1  12 12849.9 605.760   2
   3  -1 -11 3351.10 253.933   4
  -3   1  11 3117.07 301.564   2
  -3  -1  11 3260.81 309.310   2
   3  -1 -10 786.397 134.034   4
   3  -1 -10 404.373 115.851   2
  -3  -1  10 727.909 190.381   2
  -3   1  10 328.443 159.586   2
   3   1 -10 501.405 133.878   2
   3  -1  -9 28627.8 745.343   4
  -3  -1   9 29857.1 866.779   2
   3  -1  -9 28872.6 837.551   2
   3   1  -9 29565.9 841.428   2
  -3   1   9 28997.7 853.254   2
   3   1  -8 163.085 95.1267   2
   3  -1  -8 57.4083 69.5408   4
  -3   1   8 77.2625 124.130   2
   3  -1  -8-67.5877 86.1758   2
   3  -1  -7 10946.2 412.140   4
   3  -1  -7 10240.5 440.080   2
   3   1  -7 10862.9 452.072   2
  -3   1   7 11079.1 462.615   2
   3  -1  -6 11523.1 416.735   4
   3  -1  -6 11694.9 448.822   2
   3   1  -6 11839.3 451.532   2
  -3   1   6 11683.4 459.254   2
   3  -1  -5 18259.4 541.071   4
   3  -1  -5 18576.8 573.362   2
   3   1  -5 19379.8 581.779   2
  -3   1   5 19459.1 580.673   2
  -3  -1   5 20542.1 601.677   2
   3  -1  -4 28350.8 691.151   4
  -3   1   4 28778.9 723.867   1
  -3   1   4 28790.9 715.994   2
  -3  -1   4 30582.6 738.132   2
  -3  -1   4 28439.4 721.620   1
   3  -1  -3 41269.5 875.769   4
  -3   1   3 43055.3 915.995   1
  -3   1   3 43877.0 917.975   2
  -3  -1   3 44909.9 922.542   2
  -3  -1   3 41792.9 908.077   1
   3  -1  -2 759.971 108.642   4
  -3   1   2 529.381 93.7990   1
  -3  -1   2 645.244 91.7394   1
  -3   1   1 7066.77 259.331   3
   3  -1  -1 7313.67 293.469   4
   3   1  -1 7443.28 318.652   1
   3  -1  -1 7741.07 324.365   1
  -3   1   1 8302.93 312.009   4
  -3   1   1 7438.72 309.127   1
  -3  -1   1 7390.53 306.034   1
   3   1   0 152.894 82.4124   1
  -3   1   0 222.069 67.6198   4
   3   1   0 324.086 67.3538   4
  -3   1   0 229.905 53.6501   3
   3  -1   0 319.906 73.3244   4
  -3   1   0 242.504 60.7802   1
  -3  -1   0 182.943 59.0746   1
   3  -1   0 175.509 75.1215   1
   3   1   1 14975.4 392.163   4
   3  -1   1 15401.9 386.356   3
  -3   1  -1 15050.4 386.283   3
  -3   1  -1 15401.6 467.597   1
  -3  -1  -1 14704.9 459.820   1
  -3   1  -1 16487.9 463.491   4
   3  -1   1 16207.8 486.622   1
   3   1   1 15268.4 470.269   1
   3  -1   1 16132.6 455.415   4
   3   1   2 3200.92 156.432   4
   3  -1   2 3476.47 168.407   3
  -3   1  -2 3396.06 201.544   4
  -3   1  -2 3399.93 164.781   3
   3  -1   2 3994.96 237.016   1
   3   1   2 3525.15 223.057   1
   3  -1   2 3330.52 201.196   4
   3   1   3 52.7307 38.2148   4
   3  -1   3 63.7269 50.9303   3
  -3   1  -3 116.992 50.9489   3
  -3   1  -3 108.489 73.0220   4
   3  -1   3 90.7246 79.8813   1
   3   1   3-13.4111 82.9759   1
   3   1   4 39.1338 40.2976   4
  -3   1  -4 32.1656 66.3009   4
  -3   1  -4-71.5794 80.0136   2
  -3  -1  -4-18.6004 73.8613   2
   3  -1   4 57.9024 54.9341   3
   3   1   4 67.8940 99.8698   1
  -3  -1  -5 18350.0 404.435   4
  -3   1  -5 16854.6 556.908   2
  -3  -1  -5 17097.1 562.395   2
   3  -1   5 17475.4 468.551   3
  -3   1  -5 17050.4 502.522   4
  -3  -1  -6 348.776 102.129   2
  -3   1  -6 286.507 95.6484   4
  -3   1  -6 353.407 102.978   2
  -3  -1  -6 384.240 68.9432   4
   3  -1   6 173.089 63.8577   3
  -3  -1  -7 16799.6 378.587   4
   3  -1   7 16439.7 489.277   3
  -3   1  -7 16953.6 591.159   2
  -3   1  -7 16946.6 516.279   4
  -3  -1  -7 16494.8 588.405   2
  -3  -1  -8 10224.5 276.479   4
  -3   1  -8 10469.9 468.906   2
   3  -1   8 10328.7 387.596   3
  -3  -1  -8 9875.97 459.676   2
  -3  -1  -9 5779.22 201.634   4
   3  -1   9 5764.08 296.886   3
  -3  -1 -10 4269.63 176.547   4
   3  -1  10 4408.08 269.570   3
   3  -1  11 2284.78 209.446   3
  -3  -1 -11 2395.26 134.718   4
  -3  -1 -12 846.666 90.0012   4
   3  -1  12 1120.56 170.508   3
   3  -1  13 22718.0 867.100   2
   3   1  13 21651.5 842.866   2
  -3  -1 -13 21642.3 499.717   4
   3   1  14 2997.17 320.967   2
   3  -1  14 2917.86 317.979   2
  -3  -1 -14 3259.87 170.572   4
  -3  -1 -15 2122.40 141.078   4
   3  -1  15 2153.61 292.415   2
   3   1  15 1879.77 264.608   2
   3  -1  16 8215.40 562.799   2
   3   1  16 8622.53 577.486   2
   3  -1  17 673.752 194.367   2
   3   1  17 485.776 171.826   2
   3  -1  18 97.5637 158.336   2
   3   1  18 337.425 158.705   2
   3  -1  19 7471.38 588.140   2
   3   1  19 7162.99 573.986   2
   3  -1  20 16.7990 168.840   2
   3   1  20-102.776 183.788   2
   3  -1  20 494.138 161.889   3
   3  -1  21 1856.02 262.286   3
   3  -1  22 988.681 207.422   3
  -3  -2  22 576.361 217.189   2
  -3   2  22 307.383 173.992   2
  -3  -2  21 756.017 231.205   2
  -3   2  21 685.582 217.642   2
  -3  -2  20 959.118 256.937   2
  -3   2  20 892.215 235.494   2
  -3   2  19 7902.81 591.331   2
  -3  -2  19 9486.60 641.819   2
  -3  -2  18 763.213 231.481   2
  -3   2  18 752.232 237.074   2
  -3  -2  17 1035.16 255.015   2
  -3   2  17 970.777 247.595   2
  -3  -2  16-1.17819 172.705   2
  -3   2  16-102.585 163.575   2
  -3  -2  15 1809.70 270.070   2
  -3   2  15 1858.77 272.537   2
  -3   2  14 4481.61 387.053   2
  -3  -2  14 5000.98 410.635   2
  -3  -2  13 15484.6 701.359   2
  -3   2  13 16236.2 703.650   2
  -3  -2  12 376.000 166.440   2
  -3   2  12 467.709 176.708   2
   3  -2 -11 13267.7 539.009   4
  -3  -2  11 14116.5 617.461   2
  -3   2  11 13298.3 597.660   2
  -3  -2  10 455.228 167.988   2
   3  -2 -10 361.690 112.180   2
  -3   2  10 470.946 163.350   2
   3  -2 -10 472.699 121.254   4
   3   2 -10 136.153 87.8634   2
   3  -2  -9 873.700 141.861   4
   3  -2  -9 799.337 155.256   2
   3   2  -9 845.925 146.335   2
  -3  -2   9 675.092 164.484   2
  -3   2   9 903.006 194.240   2
   3  -2  -8 4247.12 269.331   4
   3  -2  -8 4577.76 301.671   2
   3   2  -8 4238.26 288.306   2
  -3   2   8 4420.56 305.596   2
   3  -2  -7 5887.09 325.055   2
   3   2  -7 6178.25 331.340   2
  -3   2   7 5693.99 334.015   2
   3  -2  -7 5556.34 298.004   4
   3  -2  -6-35.5418 76.1050   2
   3   2  -6 59.9313 63.2355   2
  -3   2   6-133.115 123.978   2
   3  -2  -6-38.3167 86.4702   4
   3  -2  -5 79378.9 1473.58   4
  -3   2   5 77567.6 1441.20   4
   3  -2  -5 77055.3 1482.21   2
   3   2  -5 80588.0 1497.50   2
  -3   2   5 80745.4 1500.73   2
  -3  -2   5 83909.3 1521.06   2
   3  -2  -4 7899.33 341.463   4
  -3   2   4 7744.71 339.946   1
  -3  -2   4 7563.75 337.690   1
  -3   2   4 7750.45 344.904   2
  -3  -2   4 7937.98 350.032   2
  -3   2   3 20172.5 566.263   1
  -3  -2   3 20079.8 562.804   1
  -3   2   3 20699.4 580.066   3
   3  -2  -3 20878.9 585.784   4
  -3   2   3 21144.8 580.800   2
  -3  -2   3 20564.9 572.256   2
   3  -2  -2 2488.35 185.889   4
  -3   2   2 2368.84 177.086   3
  -3  -2   2 2407.29 122.054   3
  -3   2   2 2040.54 165.526   2
  -3  -2   2 2013.64 158.067   2
  -3   2   2 2288.13 171.553   1
  -3  -2   2 2267.82 168.283   1
   3  -2  -1 727.601 113.122   4
  -3  -2   1 529.302 86.3473   1
  -3   2   1 463.961 81.3193   1
   3  -2  -1 579.041 100.593   1
  -3   2   1 677.964 96.6993   3
   3   2  -1 542.005 102.657   1
  -3  -2   1 610.364 59.5055   3
   3   2   0 1354.07 135.675   1
   3  -2   0 1538.53 134.934   3
  -3  -2   0 1420.19 71.9906   3
  -3   2   0 1335.75 124.905   3
   3  -2   0 1383.47 137.763   1
  -3  -2   0 1611.73 146.036   1
  -3   2   0 1363.73 128.948   1
   3  -2   0 1410.11 152.372   4
   3  -2   1 31828.5 722.801   3
  -3   2  -1 32415.7 728.502   3
  -3   2  -1 31753.4 739.857   1
  -3  -2  -1 32156.0 746.963   1
   3  -2   1 34283.2 767.871   1
   3   2   1 33581.1 756.483   1
   3  -2   2 86.6952 73.6137   1
   3   2   2 76.2263 75.9396   1
   3  -2   2 117.249 66.6373   3
  -3   2  -2 29.6637 65.5197   3
   3   2   3 22850.5 460.709   4
  -3   2  -3 24472.2 590.935   3
   3  -2   3 23278.7 581.040   3
   3  -2   3 24628.8 635.288   1
   3   2   3 24037.5 621.562   1
   3   2   4 1566.96 90.2898   4
  -3   2  -4 1606.25 155.279   2
   3   2   4 1602.25 81.6887   3
   3  -2   4 1745.85 155.726   3
  -3   2  -4 1875.93 153.605   3
   3   2   4 1734.54 170.661   1
  -3  -2  -4 1548.57 152.399   2
   3   2   5-26.5518 32.5592   4
  -3   2  -5 54.1942 67.6430   2
   3   2   5 12.0240 87.4110   1
   3  -2   5 18.6528 75.8615   3
  -3  -2  -5 10.7618 59.9963   2
  -3  -2  -6 4793.06 295.929   2
  -3   2  -6 4493.22 284.259   2
   3   2   6 4950.17 302.039   1
   3  -2   6 4811.73 273.450   3
  -3   2  -7 11671.3 487.030   2
  -3  -2  -7 10959.2 476.296   2
   3  -2   7 11703.6 441.463   3
  -3   2  -8 965.205 152.584   2
  -3  -2  -8 919.896 160.072   2
   3  -2   8 887.705 137.792   3
   3  -2   9 30697.0 819.624   3
   3  -2  10 41.2286 96.8827   3
   3  -2  11 139.214 108.231   3
   3  -2  12 733.459 153.211   3
   3  -2  13 1239.56 186.197   3
   3  -2  14 578.096 158.376   3
   3  -2  15 8535.48 572.140   2
   3   2  15 8950.33 575.004   2
   3  -2  15 7931.86 455.988   3
   3   2  16-116.603 182.939   2
   3  -2  16 81.6769 115.024   3
   3  -2  16-317.334 207.496   2
   3  -2  17 9827.97 641.213   2
   3   2  17 9258.34 625.409   2
   3  -2  17 7982.55 486.667   3
   3  -2  18-369.646 214.911   2
   3   2  18-414.180 214.432   2
   3  -2  18 174.249 126.650   3
   3  -2  19 734.765 224.061   2
   3  -2  19 606.355 171.714   3
   3  -2  20 237.762 144.548   3
   3  -2  21 460.143 180.337   3
   3  -2  22 347.607 159.830   3
  -3  -3  22 216.256 183.983   2
  -3   3  22 150.047 151.036   2
  -3   3  21 312.949 172.966   2
  -3  -3  21 542.965 228.210   2
  -3  -3  20 1531.79 299.630   2
  -3   3  20 1746.60 311.835   2
  -3  -3  19 83.3621 168.097   2
  -3   3  19 72.8935 167.733   2
  -3  -3  18 8519.07 594.875   2
  -3   3  18 8592.70 586.819   2
  -3  -3  17 1465.94 273.921   2
  -3   3  17 1243.89 246.983   2
  -3  -3  16 1177.61 241.372   2
  -3   3  16 936.682 224.278   2
  -3   3  15 3844.89 370.107   2
  -3  -3  15 4592.98 404.032   2
  -3  -3  14 585.016 172.149   2
  -3   3  14 534.088 171.963   2
  -3  -3  13-163.817 173.620   2
  -3   3  13-160.063 185.358   2
  -3  -3  12 18812.5 742.822   2
  -3   3  12 18062.8 724.244   2
   3  -3 -11 110.815 95.5113   4
  -3  -3  11 106.797 151.799   2
  -3   3  11 131.295 149.807   2
   3  -3 -10 5825.89 351.536   4
   3  -3 -10 5936.49 371.243   2
   3   3 -10 5617.44 355.422   2
  -3  -3  10 6228.29 403.259   2
  -3   3  10 5733.01 380.265   2
   3  -3  -9 4174.06 284.463   4
   3  -3  -9 4022.60 296.642   2
   3   3  -9 4151.88 300.415   2
  -3  -3   9 4506.50 339.813   2
  -3   3   9 4200.63 320.003   2
   3  -3  -8 3583.24 260.713   4
   3  -3  -8 3344.85 260.002   2
   3   3  -8 3517.47 264.596   2
  -3   3   8 3589.96 280.321   2
   3  -3  -7 1281.32 156.087   4
  -3   3   7 1199.70 165.657   4
   3  -3  -7 936.247 141.244   2
   3   3  -7 1131.21 149.006   2
  -3   3   7 1014.09 175.498   2
   3  -3  -6 26410.3 734.852   4
  -3   3   6 25040.5 701.214   4
   3  -3  -6 26380.5 726.447   2
   3   3  -6 26450.9 721.530   2
  -3   3   6 27454.0 749.713   2
  -3  -3   5 97.0837 62.9915   1
  -3   3   5 5.21054 93.6560   4
  -3   3   5-14.2291 67.0150   1
  -3   3   5-12.6919 107.203   2
  -3  -3   5 85.9471 100.140   2
  -3   3   5 168.539 83.0355   3
   3  -3  -5 200.031 85.5629   4
  -3  -3   5 229.911 89.1831   3
  -3   3   4 40406.7 914.136   4
  -3  -3   4 38061.7 885.571   1
  -3  -3   4 37785.2 811.345   3
  -3   3   4 40697.1 909.621   2
  -3  -3   4 41747.8 922.022   2
  -3   3   4 41414.9 979.791   3
  -3   3   4 39968.4 900.335   1
   3  -3  -4 40925.4 951.997   4
  -3   3   3 11490.9 410.377   1
  -3  -3   3 11144.1 403.546   1
   3  -3  -3 12372.4 456.105   4
  -3   3   3 11772.8 437.774   4
  -3   3   3 11744.0 463.731   3
  -3  -3   3 10636.3 347.669   3
  -3   3   3 12008.4 422.453   2
  -3  -3   3 11342.5 414.178   2
   3  -3  -2 452.120 113.301   4
  -3  -3   2 171.747 77.9528   1
  -3   3   2 324.582 86.1375   3
  -3   3   2 212.088 84.5138   2
  -3  -3   2 517.674 90.7370   3
  -3  -3   2 315.755 98.6591   2
  -3   3   2 115.251 66.0803   1
   3   3  -1 5523.73 274.265   1
   3  -3  -1 5953.68 284.823   1
  -3   3   1 5739.80 301.546   3
  -3   3   1 5478.44 262.213   1
  -3  -3   1 5663.58 223.169   3
  -3  -3   1 5074.71 255.357   1
   3  -3   0 11785.5 404.493   1
  -3  -3   0 10959.0 304.846   3
  -3   3   0 11561.5 431.783   3
   3  -3   0 10933.6 420.482   3
   3   3   0 11223.4 395.506   1
  -3   3   0 10627.5 375.693   1
  -3  -3   0 10293.2 374.469   1
   3  -3   1 2892.10 212.615   3
   3   3   1 2919.87 136.850   3
  -3  -3  -1 2561.19 183.480   1
  -3   3  -1 2917.08 215.334   3
   3  -3   1 2922.86 194.795   1
   3   3   1 2763.90 191.685   1
   3  -3   2 16075.0 531.231   3
   3   3   2 15474.8 361.358   3
  -3   3  -2 16796.5 531.409   3
   3  -3   2 16742.1 499.123   1
   3   3   2 15973.2 485.883   1
  -3   3  -3 2940.85 201.182   2
  -3  -3  -3 2735.75 195.704   2
   3  -3   3 3342.97 224.930   1
   3  -3   3 3173.70 231.308   3
   3   3   3 2920.68 136.812   3
  -3   3  -3 3267.58 227.609   3
   3   3   3 3317.39 222.378   1
   3   3   4 4078.08 151.798   4
  -3   3  -4 3866.74 252.039   3
  -3   3  -4 3966.90 244.729   2
  -3  -3  -4 3668.72 240.178   2
   3   3   4 3574.40 157.923   3
   3  -3   4 3359.81 249.617   3
   3   3   4 3818.61 242.319   1
  -3   3  -4 3688.16 271.388   4
   3   3   5 6018.26 159.254   4
   3   3   5 6379.82 229.947   3
   3  -3   5 6939.76 349.464   3
  -3   3  -5 7139.92 340.698   3
   3   3   5 6960.56 342.645   1
  -3   3  -5 7317.51 351.687   2
  -3  -3  -5 7040.52 350.253   2
  -3   3  -5 8478.66 407.789   4
  -3   3  -6 246.621 135.283   4
   3  -3   6 99.1570 103.765   3
  -3   3  -6 133.025 87.9942   2
  -3  -3  -6 147.465 90.9552   2
   3   3   6-55.2205 93.1005   1
   3   3   6 47.4396 46.7782   3
  -3   3  -7 123.265 85.5787   2
   3  -3   7 105.099 115.987   1
   3   3   7 55.9798 105.046   1
  -3  -3  -7 96.4928 83.9043   2
   3  -3   7 224.824 135.412   3
  -3  -3  -8 9819.35 469.474   2
   3  -3   8 10842.1 492.303   3
   3  -3   9 173.088 101.203   3
   3  -3  10 7941.57 430.708   3
   3  -3  11 74.4063 106.584   3
   3  -3  12 439.602 140.251   3
   3  -3  13 4.48282 107.464   3
   3  -3  14 1284.50 204.957   3
   3  -3  15-108.066 121.751   3
   3  -3  16 9536.79 545.453   3
   3  -3  17 127.247 121.173   3
   3  -3  18 689.508 179.024   3
   3  -3  19 589.855 181.817   3
   3  -3  20 221.615 143.824   3
   3  -3  21 709.395 192.573   3
  -3  -4  22 5582.29 548.289   2
  -3   4  22 5295.54 519.292   2
  -3  -4  21 1585.22 291.067   2
  -3   4  21 1288.23 269.990   2
  -3  -4  20-20.5100 155.856   2
  -3   4  20-48.9470 154.569   2
  -3  -4  19 2688.67 355.772   2
  -3   4  19 2026.62 304.100   2
  -3  -4  18 1587.80 287.939   2
  -3   4  18 761.954 206.313   2
  -3  -4  17 198.391 171.718   2
  -3   4  17 221.974 158.488   2
  -3   4  16 6299.24 468.817   2
  -3  -4  16 6613.29 492.335   2
  -3  -4  15 1602.64 257.326   2
  -3   4  15 1808.73 265.369   2
  -3  -4  14 2319.23 287.820   2
  -3   4  14 2242.88 278.714   2
  -3  -4  13 986.936 206.885   2
  -3   4  13 690.351 183.319   2
  -3  -4  12 88.6852 130.507   2
  -3   4  12 88.7759 128.850   2
  -3  -4  11 1783.70 251.360   3
  -3  -4  11 1628.29 233.954   2
  -3   4  11 1903.07 243.361   2
   3  -4 -10 10.7092 83.0169   2
  -3  -4  10 362.998 157.588   3
  -3  -4  10 78.7185 135.016   2
  -3   4  10-28.6422 126.723   2
   3  -4  -9 241.334 107.211   2
   3   4  -9 218.532 97.9231   2
  -3  -4   9 184.509 138.816   2
  -3   4   9 81.7655 127.833   2
  -3  -4   9 261.659 133.519   3
  -3   4   8 1740.74 207.481   4
  -3  -4   8 1798.22 209.630   3
   3   4  -8 1485.43 171.518   2
  -3   4   8 1899.08 221.861   2
   3  -4  -8 1568.01 181.569   2
   3  -4  -8 1780.54 204.616   4
   3  -4  -7 433.033 123.120   4
  -3   4   7 331.467 128.699   4
   3  -4  -7 168.725 81.0100   2
   3   4  -7 278.903 95.2560   2
  -3   4   7 352.274 141.562   2
  -3  -4   7 346.117 118.035   3
  -3   4   6 3381.69 258.475   4
  -3   4   6 3520.61 244.126   1
  -3  -4   6 3343.17 236.667   1
  -3  -4   6 2954.58 234.606   3
  -3   4   6 3687.22 269.559   2
   3  -4  -6 3729.45 275.250   4
  -3   4   5 2202.57 189.066   1
  -3   4   5 2009.41 198.784   4
  -3  -4   5 1861.07 180.643   3
   3  -4  -5 2512.45 223.167   4
  -3  -4   5 2080.31 178.864   1
  -3   4   5 1922.43 196.525   2
  -3  -4   5 2298.29 215.128   2
   3  -4  -4 583.907 131.117   4
  -3  -4   4 331.413 92.0857   3
  -3  -4   4 231.696 102.463   2
  -3   4   4 275.744 104.428   4
  -3   4   4 177.899 94.6648   2
  -3   4   4 236.745 80.0634   1
  -3  -4   4 518.068 102.467   1
  -3   4   3 15987.7 593.540   3
  -3  -4   3 14902.1 481.191   3
  -3   4   3 14747.6 530.925   4
  -3   4   3 15524.3 490.691   2
  -3  -4   3 15138.6 490.960   2
  -3   4   3 14425.4 461.571   1
  -3  -4   3 13915.0 460.231   1
  -3   4   2 28569.5 817.917   3
  -3  -4   2 27162.9 673.214   3
  -3   4   2 27374.7 768.440   4
  -3   4   2 26804.9 668.710   1
  -3  -4   2 25980.7 666.212   1
  -3   4   2 28327.5 694.336   2
  -3  -4   2 27862.9 692.880   2
  -3   4   1 284.589 117.025   4
  -3   4   1-67.9850 101.061   2
  -3  -4   1-73.0627 97.3241   2
  -3  -4   1 132.674 62.6322   3
  -3   4   1 173.897 77.1523   3
  -3   4   1-84.0170 73.2833   1
  -3  -4   1-2.27350 74.0131   1
  -3   4   0 13304.9 523.408   4
  -3  -4   0 12741.1 399.106   3
   3  -4   0 14284.8 453.552   1
   3   4   0 13695.5 445.000   1
   3  -4   0 12831.3 508.277   3
  -3   4   0 14066.0 534.349   3
  -3   4   0 12339.3 405.357   1
  -3  -4   0 11705.5 405.014   1
   3   4   0 12932.6 384.969   3
   3  -4   1 4729.12 252.792   1
   3   4   1 4500.31 245.568   1
  -3  -4  -1 4516.33 217.903   3
   3  -4   1 4226.23 291.510   3
  -3   4  -1 4393.21 309.027   4
  -3   4  -1 4818.62 303.225   3
   3   4   1 4678.87 218.875   3
  -3   4  -2-23.4814 121.125   4
  -3   4  -2-31.2306 80.4636   2
   3  -4   2 38.7709 94.2636   3
  -3   4  -2-39.0349 82.5108   3
   3   4   2-68.7130 62.8601   3
   3  -4   2 19.7938 86.0113   1
   3   4   2-20.8568 87.2231   1
  -3   4  -3 17778.0 543.132   2
  -3  -4  -3 17890.3 547.156   2
   3  -4   3 19451.0 655.162   3
  -3   4  -3 20079.9 648.554   3
   3   4   3 18653.5 481.666   3
   3  -4   3 19816.4 568.117   1
   3   4   3 18926.9 554.017   1
  -3   4  -3 19716.8 681.908   4
  -3  -4  -4 26901.7 726.320   2
  -3   4  -4 27094.7 720.405   2
   3  -4   4 28769.0 824.979   3
   3   4   4 26392.6 615.509   3
   3   4   4 27672.2 719.920   1
  -3   4  -5 2885.52 221.912   2
  -3  -4  -5 2824.65 222.090   2
   3  -4   5 2529.96 244.705   3
   3   4   5 2495.20 162.509   3
   3   4   5 2723.08 216.350   1
  -3   4  -5 2995.99 279.509   4
  -3   4  -6 31991.9 844.067   2
  -3  -4  -6 32340.0 857.153   2
   3   4   6 31130.5 714.513   3
   3  -4   6 33709.2 938.722   3
   3   4   6 33680.9 850.912   1
  -3   4  -7 5914.63 344.790   2
   3   4   7 6038.10 278.165   3
   3  -4   7 6650.39 400.051   3
  -3  -4  -7 5770.91 345.474   2
   3  -4   7 7114.44 379.342   1
   3   4   7 6706.51 365.173   1
   3   4   8 1284.76 189.258   1
   3  -4   8 1484.30 198.515   1
   3  -4   8 1418.41 209.842   3
   3  -4   9 8641.65 479.028   3
   3  -4  10 450.287 145.961   3
   3  -4  11 1040.87 195.237   3
   3  -4  12 6093.76 431.147   3
   3  -4  13 3.42625 124.235   3
   3  -4  14 1220.92 207.710   3
   3  -4  15 3160.75 336.003   3
   3  -4  16-112.218 122.435   3
   3  -4  17 2044.10 284.599   3
   3  -4  18 321.877 149.373   3
   3  -4  19-152.883 137.929   3
   3  -4  20 1467.77 268.516   3
  -3   5  21 3240.97 390.830   2
  -3  -5  21 3998.93 435.896   2
  -3   5  20-112.481 143.928   2
  -3  -5  20 1.48123 144.176   2
  -3  -5  20 97.4709 183.970   3
  -3  -5  19 162.091 143.384   2
  -3   5  19 138.503 150.102   2
  -3  -5  19 280.779 188.933   3
  -3   5  18-11.7960 142.019   2
  -3  -5  18 295.608 186.370   3
  -3  -5  18 63.9736 142.478   2
  -3  -5  17 3731.01 380.780   2
  -3   5  17 3547.67 365.542   2
  -3  -5  17 3740.08 431.267   3
  -3  -5  16 641.347 237.047   3
  -3  -5  16 447.428 184.327   2
  -3   5  16 295.338 157.202   2
  -3   5  15 14217.6 674.039   2
  -3  -5  15 14962.6 780.585   3
  -3  -5  15 15624.4 722.339   2
  -3  -5  14 535.514 183.378   3
  -3  -5  14 267.280 132.116   2
  -3   5  14 416.411 159.483   2
  -3  -5  13 2389.63 310.283   3
  -3  -5  13 2306.19 270.879   2
  -3   5  13 2024.50 248.080   2
  -3  -5  12 553.542 175.806   3
  -3  -5  12 102.141 119.798   2
  -3   5  12 476.958 148.968   2
  -3  -5  11 3538.81 326.209   3
  -3  -5  11 3144.14 284.655   2
  -3   5  11 2871.60 271.119   2
  -3   5  10 2923.90 260.778   4
  -3  -5  10 2786.24 283.898   3
   3  -5 -10 2698.79 245.279   2
  -3  -5  10 3051.40 273.144   2
  -3   5  10 2631.08 251.981   2
  -3   5   9 4933.31 324.412   4
  -3  -5   9 4855.45 347.173   3
   3  -5  -9 4920.22 316.773   2
   3   5  -9 4883.30 309.877   2
  -3  -5   9 5837.56 354.295   2
  -3   5   9 5209.03 330.482   2
  -3   5   8 176.698 126.335   4
   3  -5  -8-65.0052 96.8634   2
   3   5  -8-198.646 108.228   2
  -3  -5   8-14.3065 108.690   3
  -3   5   8-20.8777 108.130   2
  -3   5   7 10396.0 471.180   4
  -3   5   7 10710.4 448.233   1
  -3  -5   7 10114.3 427.597   1
  -3  -5   7 10518.6 481.677   3
  -3   5   7 10921.3 451.869   2
  -3   5   6 160.556 114.579   4
  -3   5   6 267.221 91.6543   1
  -3   5   6 268.527 120.274   2
  -3  -5   6 354.673 93.5234   1
  -3  -5   6-9.55926 115.705   3
  -3   5   5 10.2836 109.261   4
  -3   5   5 133.793 116.746   2
  -3  -5   5 67.9034 102.722   2
  -3  -5   5-84.5793 95.4487   3
  -3   5   5 25.7646 71.8566   1
  -3  -5   5 63.8042 65.2176   1
  -3   5   4 985.977 178.006   4
  -3  -5   4 986.285 143.892   2
  -3   5   4 737.739 107.920   1
  -3  -5   4 840.780 116.013   1
  -3   5   4 895.242 139.139   2
  -3  -5   4 791.762 144.205   3
  -3   5   3 18174.0 638.899   4
  -3  -5   3 17992.8 593.432   3
  -3   5   3 17515.2 513.694   1
  -3  -5   3 16834.1 513.887   1
  -3   5   3 19038.5 541.563   2
  -3  -5   3 18819.4 551.418   2
  -3   5   2 140.199 122.203   4
  -3   5   2-159.507 95.8420   2
  -3  -5   2-36.7196 89.0372   2
  -3  -5   2 165.174 86.4477   3
  -3   5   2 1.83542 69.4267   1
  -3  -5   2 70.5134 62.9225   1
  -3   5   1 15951.3 603.887   4
  -3  -5   1 13638.9 435.491   1
  -3  -5   1 15874.0 529.469   3
  -3   5   1 16883.4 491.433   2
  -3  -5   1 16396.4 490.655   2
  -3   5   0 80.8900 120.471   4
   3  -5   0 183.122 118.418   3
  -3   5   0-91.6503 93.3332   2
  -3  -5   0-87.3965 97.3424   2
  -3  -5   0-4.23735 80.6147   3
  -3  -5  -1 2851.71 187.471   2
  -3   5  -1 3024.33 190.332   2
   3  -5   1 3968.36 234.131   1
   3   5   1 3962.53 227.745   1
   3  -5   1 3702.18 300.770   3
  -3   5  -1 3392.21 289.356   4
  -3   5  -2 516.141 154.969   4
   3   5   2 514.073 100.635   1
  -3   5  -2 387.308 83.6153   2
  -3  -5  -2 505.092 93.9851   2
   3  -5   2 449.670 95.3891   1
   3  -5   2 519.775 141.920   3
  -3  -5  -3 5402.52 283.867   2
  -3   5  -3 5288.70 277.926   2
   3  -5   3 5888.55 288.213   1
   3   5   3 6163.89 294.977   1
   3  -5   3 5513.69 376.113   3
  -3   5  -3 5968.73 406.547   4
  -3   5  -4 77.0020 135.287   4
  -3   5  -4 350.724 102.197   2
  -3  -5  -4 265.211 91.3499   2
   3   5   4 95.0945 77.0567   1
   3  -5   4 248.704 126.998   3
  -3   5  -5 28163.8 769.056   2
  -3  -5  -5 27512.8 766.488   2
   3  -5   5 30410.6 932.911   3
   3   5   5 31475.3 782.434   1
  -3   5  -5 33160.2 1005.66   4
  -3   5  -6 767.534 125.182   2
  -3  -5  -6 850.464 137.126   2
   3  -5   6 1121.56 190.778   3
   3   5   6 1032.23 150.467   1
   3   5   6 964.359 74.1033   4
  -3   5  -7 9645.29 442.923   2
   3  -5   7 10539.6 542.957   3
  -3  -5  -7 9302.82 440.394   2
   3  -5   7 11320.2 468.881   1
   3   5   7 11136.6 461.502   1
   3  -5   8 459.101 127.854   1
   3   5   8 404.337 128.733   1
   3  -5   8 233.685 113.511   3
   3  -5   9 105.202 95.5569   1
   3   5   9 291.190 112.373   1
   3  -5   9 270.699 134.131   3
   3  -5  10 2058.36 236.161   1
   3   5  10 1876.46 229.263   1
   3  -5  10 1564.80 235.373   3
   3  -5  11 2853.81 317.695   3
   3   5  11 3023.15 295.807   1
   3  -5  12-46.3981 128.680   3
   3  -5  13 11122.2 624.813   3
   3  -5  14 82.3455 131.010   3
   3  -5  15 938.891 215.949   3
   3  -5  16-186.653 165.007   3
   3  -5  17 477.777 171.091   3
   3  -5  18-36.4933 123.085   3
  -3   6  20-6.74284 134.222   2
  -3  -6  20 334.513 178.378   2
  -3   6  19 661.414 181.643   2
  -3  -6  19 742.505 203.044   2
  -3  -6  18 340.109 148.914   2
  -3   6  18 280.285 140.878   2
  -3  -6  18 583.968 230.683   3
  -3   6  17 374.884 136.741   2
  -3  -6  17 442.627 150.588   2
  -3  -6  17 600.950 215.674   3
  -3   6  16 3143.13 317.412   2
  -3  -6  16 3434.81 335.987   2
  -3  -6  16 3927.68 444.527   3
  -3  -6  15 34.9162 110.198   2
  -3  -6  15 67.7484 133.938   3
  -3   6  15-13.6240 105.744   2
  -3   6  14 9924.90 522.468   2
  -3  -6  14 11245.9 675.745   3
  -3  -6  14 10571.3 557.438   2
  -3  -6  13 882.374 203.517   3
  -3  -6  13 897.190 173.538   2
  -3   6  13 986.107 174.309   2
  -3  -6  12-239.564 151.444   3
  -3  -6  12-119.254 112.821   2
  -3   6  12 208.956 107.468   2
  -3  -6  11 2968.78 264.388   2
  -3   6  11 3106.79 265.940   2
  -3  -6  11 2527.29 304.257   3
  -3   6  10 1096.81 178.917   4
  -3  -6  10 1334.33 211.274   3
  -3  -6  10 976.155 155.328   2
  -3   6  10 1340.15 174.771   2
  -3   6   9 676.665 123.089   1
  -3   6   9 1136.51 184.279   4
  -3  -6   9 575.923 111.446   1
  -3  -6   9 641.774 153.266   3
  -3  -6   9 717.608 130.840   2
  -3   6   9 731.503 138.575   2
  -3   6   8 4848.95 345.283   4
  -3  -6   8 4688.96 290.446   1
  -3   6   8 5222.44 310.100   1
  -3  -6   8 4881.06 364.137   3
  -3   6   8 5106.04 300.338   2
  -3   6   7 2691.57 257.219   4
  -3   6   7 2871.06 217.211   1
  -3  -6   7 2708.90 211.654   1
  -3  -6   7 2937.85 280.459   3
  -3   6   7 2659.07 210.619   2
  -3   6   6 9530.01 474.406   4
  -3  -6   6 10381.9 509.355   3
  -3   6   6 9461.78 380.185   2
  -3   6   6 10589.2 408.867   1
  -3  -6   6 9620.10 391.576   1
  -3   6   5 10470.0 492.304   4
  -3  -6   5 10177.0 491.907   3
  -3   6   5 10205.9 379.423   1
  -3  -6   5 9581.63 371.184   1
  -3  -6   5 9540.81 389.546   2
  -3   6   5 9599.00 372.981   2
  -3   6   4 1014.40 179.082   4
  -3  -6   4 707.605 140.177   3
  -3  -6   4 851.364 128.223   2
  -3   6   4 647.422 115.942   2
  -3   6   4 572.513 86.2586   1
  -3  -6   4 589.253 93.3751   1
  -3   6   3 5563.76 365.881   4
  -3  -6   3 5040.30 335.722   3
  -3   6   3 4934.28 234.542   1
  -3  -6   3 4623.63 233.282   1
  -3  -6   3 5135.74 260.301   2
  -3   6   3 4911.21 244.066   2
  -3   6   2 5851.42 388.454   4
  -3  -6   2 5833.92 356.909   3
  -3   6   2 5262.58 249.268   2
  -3  -6   2 5144.70 258.982   2
  -3   6   1 25.8510 118.718   4
  -3   6   1-158.829 93.0119   2
  -3  -6   1-164.279 94.5242   2
  -3  -6   1 31.2317 92.6554   3
   3   6  -1 138.128 81.0556   3
  -3   6   0 6160.33 263.871   2
  -3  -6   0 5656.80 250.921   2
   3  -6   0 7688.61 468.102   3
   3   6   0 6999.72 356.304   3
  -3  -6   0 7573.76 384.406   3
  -3   6   0 7410.30 296.949   2
  -3  -6   0 6982.14 296.268   2
  -3   6   0 7439.17 452.169   4
  -3   6  -1 6160.93 273.502   2
  -3  -6  -1 5698.21 263.963   2
   3  -6   1 6987.22 447.880   3
   3   6   1 6581.17 341.812   3
  -3   6  -1 7036.36 293.246   2
  -3  -6  -1 6696.05 292.508   2
  -3   6  -1 7393.05 453.031   4
  -3   6  -2 422.840 151.285   4
  -3   6  -2 270.044 81.7045   2
  -3  -6  -2 337.752 76.7033   2
   3  -6   2 108.644 110.727   3
   3   6   2 179.577 72.4960   3
   3  -6   3 3895.62 230.748   1
  -3   6  -3 3176.20 214.301   2
  -3  -6  -3 3173.24 213.110   2
   3   6   3 3837.23 228.117   1
   3  -6   3 3489.77 331.843   3
   3   6   3 3476.24 248.087   3
  -3   6  -3 3519.28 338.977   4
  -3   6  -4 8938.41 378.291   2
   3  -6   4 10184.7 552.064   3
  -3  -6  -4 9090.63 376.037   2
   3   6   4 9343.03 413.926   3
  -3   6  -4 10731.0 579.980   4
   3   6   4 9960.72 391.064   1
  -3   6  -5 59.4977 71.8115   2
  -3  -6  -5-13.8723 64.0934   2
  -3   6  -5 92.8317 140.691   4
   3   6   5 39.8964 72.1365   1
   3   6   5 87.1650 73.4184   3
   3  -6   5 89.4771 108.689   3
  -3   6  -6 5479.79 318.975   2
  -3  -6  -6 5638.10 318.528   2
  -3   6  -6 6294.37 459.098   4
   3  -6   6 5877.38 425.213   3
   3   6   6 5868.43 330.725   3
   3   6   6 6000.64 322.993   1
   3   6   6 5307.23 214.286   4
   3   6   7 1467.23 75.2481   4
   3  -6   7 2091.27 269.837   3
  -3  -6  -7 1830.30 193.484   2
   3  -6   7 2163.94 203.871   1
   3   6   7 1867.54 193.165   1
  -3   6  -7 2093.83 206.401   2
   3  -6   8 310.205 147.008   3
   3  -6   8 270.939 89.1421   1
   3   6   8 256.310 108.293   1
   3  -6   9 4964.82 411.538   3
   3  -6   9 5010.36 333.040   1
   3   6   9 5002.40 335.281   1
   3  -6  10 38.8207 96.2391   1
   3   6  10-52.1914 106.220   1
   3  -6  10 174.555 121.501   3
   3  -6  11 225.603 108.072   1
   3   6  11 246.793 114.945   1
   3  -6  11 311.176 129.011   3
   3  -6  12 1398.27 212.867   1
   3   6  12 1220.69 209.035   1
   3  -6  12 1313.32 237.128   3
   3  -6  13 1765.10 238.483   1
   3   6  13 2027.97 267.848   1
   3  -6  13 1452.18 254.803   3
   3  -6  14 1977.69 261.877   1
   3   6  14 1720.00 255.853   1
   3  -6  14 1747.28 282.107   3
   3  -6  15 1659.82 255.140   1
   3   6  15 1385.16 241.313   1
   3  -6  15 1290.98 251.229   3
   3  -6  16 268.977 159.579   3
   3  -6  17 1055.31 238.337   3
  -3  -7  17 47.6199 175.801   3
  -3  -7  16 785.983 240.010   3
  -3  -7  15 759.659 231.880   3
  -3  -7  14 2699.65 362.727   3
  -3  -7  13-179.583 170.261   3
  -3  -7  12 9587.35 472.023   2
  -3  -7  12 9778.96 621.253   3
  -3   7  12 10063.9 468.676   2
  -3   7  11 1265.84 211.478   4
  -3  -7  11 1515.79 257.866   3
  -3  -7  11 1047.77 154.382   2
  -3   7  11 1189.40 153.447   2
  -3  -7  10 6399.24 349.837   2
  -3   7  10 6372.12 340.206   2
  -3   7  10 6057.12 404.215   4
  -3  -7  10 6565.42 477.932   3
  -3   7   9 151.590 122.500   4
  -3  -7   9 38.4874 115.957   3
  -3   7   9 57.4396 77.1700   2
  -3   7   8 2644.87 201.991   2
  -3   7   8 2623.82 270.768   4
  -3  -7   8 2589.44 295.235   3
  -3   7   7 1709.03 217.612   4
  -3   7   7 1742.96 156.418   2
  -3  -7   7 1741.89 243.465   3
  -3   7   6 11674.3 558.818   4
  -3  -7   6 12460.2 600.857   3
  -3  -7   6 11876.3 402.299   2
  -3   7   6 11203.0 383.806   2
  -3  -7   5 200.646 123.963   3
  -3  -7   5 71.2961 62.4218   2
  -3   7   5 73.4971 60.9024   2
  -3   7   4 7299.18 442.825   4
  -3  -7   4 7614.42 444.486   3
  -3  -7   4 6118.10 249.435   2
  -3   7   4 6329.26 239.977   2
  -3   7   3 1562.15 231.413   4
  -3  -7   3 1019.97 184.457   3
  -3  -7   3 896.777 94.4588   2
  -3   7   3 1024.07 91.1597   2
  -3   7   2 1874.85 243.757   4
  -3  -7   2 1641.57 215.927   3
  -3   7   2 1145.45 97.5233   2
  -3  -7   2 1128.45 102.305   2
  -3   7   1 978.646 198.549   4
  -3  -7   1 775.236 157.161   3
  -3   7   1 687.739 84.2855   2
  -3  -7   1 694.988 91.1999   2
  -3   7   0 1345.52 232.572   4
  -3  -7   0 1535.69 207.294   3
  -3  -7   0 891.722 94.7875   2
  -3   7   0 974.605 92.5900   2
  -3   7  -1 1677.09 250.259   4
  -3   7  -1 1041.42 96.1435   2
  -3  -7  -1 1248.52 106.631   2
   3  -7   1 1309.82 228.948   3
  -3   7  -2 1386.67 238.972   4
   3  -7   2 1292.63 224.838   3
  -3   7  -2 1234.32 116.719   2
  -3  -7  -2 1354.34 123.633   2
  -3   7  -3 74.0377 144.152   4
  -3   7  -3 59.0408 56.9500   2
  -3  -7  -3 56.1743 56.4252   2
   3  -7   3-12.8979 124.435   3
  -3   7  -4 980.957 220.342   4
   3  -7   4 1231.55 134.770   1
   3   7   4 1300.84 136.146   1
   3  -7   4 1413.85 234.682   3
   3  -7   5 4235.45 244.570   1
   3   7   5 4330.19 249.357   1
   3  -7   5 4318.72 398.762   3
  -3   7  -5 4481.71 415.545   4
  -3   7  -6-24.0256 160.559   4
   3  -7   6-30.9465 117.707   3
   3   7   6 125.764 77.7258   1
  -3   7  -7-181.841 151.602   4
   3   7   7-62.3874 80.5587   1
   3  -7   7-117.295 123.815   3
   3  -7   8 965.727 138.219   1
   3   7   8 889.940 140.934   1
   3  -7   8 968.126 213.105   3
  -3   7  -8 953.770 236.813   4
   3  -7   9 138.983 129.215   3
   3  -7   9 100.847 75.9398   1
   3   7   9 239.081 100.341   1
   3  -7  10 4276.77 414.927   3
   3   7  10 4586.90 325.275   1
   3  -7  11 79.9231 133.436   3
   3  -7  12 883.084 220.722   3
   3  -7  13 2741.37 363.648   3
   3  -7  14 2183.34 325.696   3
  -3  -8  14 317.765 170.877   3
  -3  -8  13 2410.35 351.714   3
  -3  -8  12 807.660 201.659   3
  -3  -8  11 6666.77 518.542   3
  -3   8  11 6427.20 432.698   4
  -3   8  10 724.653 181.041   4
  -3  -8  10 534.276 181.161   3
  -3   8   9 600.818 175.130   4
  -3  -8   9 750.355 179.711   3
  -3   8   8 1982.62 250.230   4
  -3  -8   8 2224.57 282.312   3
  -3  -8   7 4253.90 388.846   3
  -3   8   7 3810.49 346.098   4
  -3   8   6 75.5738 116.415   4
  -3  -8   6 53.7702 121.862   3
  -3   8   5 7807.26 488.225   4
  -3  -8   5 7841.72 506.343   3
  -3   8   4 159.462 148.529   4
  -3  -8   4 114.165 145.834   3
  -3  -8   3 10160.2 564.917   3
  -3   8   3 10003.2 562.572   4
  -3   8   2 323.979 169.697   4
  -3  -8   2 605.556 165.250   3
  -3   8   1 162.577 142.434   4
  -3  -8   1 145.161 121.714   3
  -3   8   0 732.113 200.048   4
   3  -8   1 7543.40 543.747   3
  -3   8  -1 8342.66 554.448   4
  -3   8  -2 716.729 205.093   4
   3  -8   2 685.778 201.339   3
   3  -8   3 9543.48 615.839   3
  -3   8  -3 10261.1 638.916   4
  -3   8  -4-41.6193 159.915   4
   3  -8   4 221.527 149.443   3
  -3   8  -5-11.8267 180.636   4
   3  -8   5 252.596 147.508   3
  -3   8  -6-96.8273 180.619   4
   3  -8   6 190.661 142.225   3
  -3   8  -7 4552.22 462.143   4
   3  -8   7 4274.24 423.847   3
  -3   8  -8 2516.40 362.600   4
   3  -8   8 2706.19 350.191   3
   3  -8   9 6844.24 540.609   3
  -3   8  -9 7424.54 611.935   4
  -3   8 -10 442.175 202.592   4
   3  -8  10 514.770 201.574   3
  -3   8 -11 1358.78 300.952   4
   3  -8  11 1448.82 286.468   3
  -3  -9  12 1435.71 284.124   3
  -3  -9  11-106.767 145.523   3
  -3   9  10 593.183 178.760   4
  -3  -9  10 711.145 207.188   3
  -3  -9   9 4104.45 420.625   3
  -3   9   9 3617.93 369.777   4
  -3   9   8 230.394 129.147   4
  -3  -9   8 586.162 187.251   3
  -3   9   7 1634.13 253.515   4
  -3  -9   7 2024.32 289.963   3
  -3   9   6 875.275 210.203   4
  -3  -9   6 1117.76 223.335   3
  -3   9   5 191.500 148.955   4
  -3  -9   5-225.693 150.888   3
  -3   9   4 899.016 222.208   4
  -3  -9   4 696.821 193.175   3
  -3   9   3 953.945 227.176   4
  -3  -9   3 405.556 158.151   3
  -3   9   2 87.2410 156.630   4
  -3  -9   2-43.5720 113.061   3
  -3   9   1 2703.34 327.318   4
  -3   9   0 607.698 192.217   4
  -3   9  -1 1947.49 307.912   4
  -3   9  -2 2164.47 326.318   4
  -3   9  -3 2054.19 318.700   4
   3  -9   3 1975.54 310.188   3
  -3   9  -4 752.182 223.734   4
   3  -9   4 719.067 204.806   3
  -3   9  -5 1569.50 294.717   4
   3  -9   5 1154.45 258.706   3
  -3   9  -6 356.076 210.415   4
   3  -9   6 222.440 178.021   3
   3  -9   7 5094.80 494.115   3
  -3   9  -7 6001.85 565.483   4
  -3 -10   8 3319.66 406.116   3
  -3 -10   7 325.680 161.777   3
  -3  10   7 147.144 130.850   4
  -3  10   6-18.6794 137.479   4
  -3 -10   6 263.431 160.750   3
  -3  10   5 204.216 152.618   4
  -3 -10   5 378.716 187.626   3
  -3  10   4 1385.05 271.395   4
  -3 -10   4 1471.34 260.243   3
  -3  10   3 780.748 213.665   4
  -3 -10   3 966.771 238.397   3
  -3  10   2 2971.21 375.230   4
  -3  10   1 1258.07 273.625   4
  -3  10   0 5909.46 523.186   4
  -3  10  -1 502.035 221.543   4
  -4   0  22 7288.13 628.122   2
  -4   0  21-342.598 217.724   2
  -4   0  20 947.374 267.101   2
  -4   0  19-264.356 222.431   2
  -4   0  18 2034.10 316.876   2
  -4   0  17-534.654 223.873   2
  -4   0  16 5885.27 484.813   2
  -4   0  15 125.606 171.940   2
  -4   0  14 14879.5 724.814   2
  -4   0  13 187.008 170.675   2
  -4   0  12 83.4678 175.601   2
  -4   0  11 351.539 191.481   2
  -4   0  10 5606.31 406.710   2
  -4   0   9-124.688 146.002   2
   4   0  -8 43139.3 1099.46   2
   4   0  -7-137.686 100.126   2
   4   0  -7 87.8391 86.9091   4
   4   0  -6 9126.09 387.755   4
  -4   0   6 9819.42 448.602   1
   4   0  -5 45.9477 70.3752   4
  -4   0   5 24.3871 69.2709   1
   4   0  -4 11664.2 428.477   4
  -4   0   4 11949.9 468.813   1
   4   0  -3 101.740 79.1936   4
  -4   0   3 147.692 93.7357   1
   4   0  -2 35446.3 824.654   4
  -4   0   2 37562.3 896.509   1
  -4   0   1-34.1440 69.4735   1
   4   0  -1-42.1045 68.1433   4
  -4   0   1 40.4505 35.1990   3
   4   0   0 4602.93 250.389   4
  -4   0   0 5819.22 282.890   4
  -4   0   0 4597.92 164.478   3
  -4   0   0 5569.72 302.075   1
   4   0   1-59.8631 62.7894   4
  -4   0  -1 134.321 94.1232   4
  -4   0  -1 71.9170 72.6415   1
  -4   0  -1-57.3378 35.9938   3
   4   0   2 15.3751 57.9918   4
  -4   0  -2 103.282 75.8962   4
  -4   0  -2 119.938 72.6714   1
   4   0   3 63.2851 64.4249   4
  -4   0  -3 87.7273 78.9522   4
   4   0   3 26.8090 36.3008   3
   4   0   4 14641.5 342.757   3
   4   0   4 14304.7 454.445   4
  -4   0  -5-87.5340 78.8707   4
  -4   0  -5-168.852 99.0663   2
   4   0   5 8.42215 44.6004   3
  -4   0  -6 34003.7 750.774   4
   4   0   6 33047.7 678.203   3
   4   0   6 33500.3 924.675   1
  -4   0  -7 28.8944 73.8004   4
   4   0   7 28.7054 115.423   1
   4   0   7-59.2653 64.1679   3
  -4   0  -8 223.001 85.0754   4
   4   0   8 178.547 121.124   1
   4   0   8 137.471 75.3213   3
  -4   0  -9 67.0979 77.9027   4
   4   0   9 235.273 161.641   1
   4   0   9 43.1872 77.1263   3
   4   0  10 162.368 92.2376   3
   4   0  11 277.101 104.499   3
   4   0  12 10561.8 430.958   3
   4   0  13 224.918 107.889   3
   4   0  14 6139.71 352.034   3
   4   0  15 159.174 105.292   3
   4   0  16 3072.62 273.499   3
   4   0  17 47.4352 92.3940   3
   4   0  18 2051.84 243.938   3
   4   0  19 194.444 121.722   3
  -4  -1  22 222.104 215.344   2
  -4   1  22-174.074 185.474   2
  -4  -1  21 1179.29 296.587   2
  -4   1  21 857.098 269.971   2
  -4  -1  20 1194.91 279.255   2
  -4   1  20 1531.38 304.961   2
  -4  -1  19 2228.28 354.864   2
  -4   1  19 2188.55 334.564   2
  -4  -1  18 2086.11 328.778   2
  -4   1  18 2610.60 358.813   2
  -4  -1  17 1433.08 288.307   2
  -4   1  17 1201.62 265.418   2
  -4  -1  16 281.660 159.169   2
  -4   1  16 388.349 187.826   2
  -4  -1  15 9718.79 596.815   2
  -4   1  15 10490.9 619.889   2
  -4  -1  14 2023.52 291.343   2
  -4   1  14 1955.79 288.519   2
  -4  -1  13 421.816 193.144   2
  -4   1  13 331.889 190.191   2
  -4  -1  12 4529.28 392.667   2
  -4   1  12 4294.18 388.793   2
  -4  -1  11 3480.09 339.808   2
  -4   1  11 3277.91 333.860   2
  -4  -1  10 145.801 161.054   2
  -4   1  10-191.741 171.496   2
  -4  -1   9 7224.72 432.987   2
  -4   1   9 6759.59 418.425   2
   4  -1  -8 5126.19 310.186   4
   4  -1  -8 4978.35 335.236   2
   4   1  -8 5250.15 342.104   2
  -4   1   8 5104.82 360.527   2
  -4  -1   8 5555.57 378.168   2
   4  -1  -7 7984.72 380.190   4
   4  -1  -7 8326.68 421.206   2
   4   1  -7 8372.79 418.953   2
  -4   1   7 7857.24 424.177   2
  -4  -1   7 7997.12 431.218   2
   4  -1  -6 6698.97 346.292   4
  -4   1   6 7131.99 381.323   1
  -4  -1   6 7305.61 384.837   1
  -4   1   6 6643.01 375.079   2
   4  -1  -5 1568.80 165.181   4
  -4   1   5 1469.38 174.385   1
  -4  -1   5 1438.69 168.321   1
  -4   1   5 1219.87 179.069   2
   4  -1  -4 11495.1 443.137   4
  -4   1   4 11886.8 472.285   1
  -4  -1   4 12431.9 481.737   1
  -4   1   4 11911.9 480.983   2
  -4   1   3 15295.0 532.376   1
  -4  -1   3 14754.2 523.726   1
   4   1  -3 14546.6 465.375   4
   4  -1  -3 14733.7 497.337   4
   4   1  -2 2322.15 178.378   4
  -4   1   2 2216.18 162.266   3
   4  -1  -2 2206.83 188.212   4
  -4   1   2 2124.60 192.937   1
  -4  -1   2 2254.18 197.373   1
   4   1  -1 1910.82 164.330   4
  -4   1   1 1831.06 134.020   3
   4  -1  -1 1985.73 171.633   4
  -4   1   1 1886.56 181.870   1
  -4  -1   1 1738.60 172.837   1
   4  -1   0 1399.53 150.881   4
  -4   1   0 1440.88 114.461   3
   4   1   0 1622.44 144.410   4
  -4   1   0 1419.62 151.832   1
  -4  -1   0 1484.05 162.163   1
   4   1   1 2787.57 178.752   4
  -4   1  -1 3048.67 168.140   3
  -4   1  -1 3185.02 230.158   1
  -4  -1  -1 2968.10 225.197   1
   4  -1   1 2995.38 214.793   4
   4   1   2 18055.7 491.926   4
   4  -1   2 19025.4 463.792   3
  -4   1  -2 18678.2 465.041   3
  -4   1  -2 19769.1 614.371   1
  -4  -1  -2 19920.0 616.936   1
   4   1   2 19913.6 617.371   1
   4  -1   2 19369.9 574.011   4
   4   1   3 1914.58 145.363   4
   4  -1   3 2099.00 143.729   3
  -4   1  -3 2255.08 145.876   3
   4   1   3 2139.78 210.869   1
   4  -1   4 6373.29 255.180   3
   4  -1   4 7060.07 373.324   1
   4   1   4 6782.39 364.884   1
   4   1   4 5949.08 254.480   4
  -4   1  -5 23858.8 732.880   2
  -4  -1  -5 23370.6 726.062   2
   4  -1   5 22916.2 564.636   3
   4   1   5 21677.2 409.748   3
   4  -1   5 25462.3 755.697   1
   4   1   5 25384.0 746.999   1
  -4  -1  -6 218.108 80.8283   4
   4  -1   6-13.6082 62.8378   3
   4  -1   6-6.64545 108.591   1
   4   1   6 17.5196 111.980   1
   4   1   6-15.9053 41.1241   3
  -4  -1  -7 1225.47 120.436   4
   4   1   7 1390.60 107.841   3
   4  -1   7 1286.53 198.653   1
   4   1   7 1102.23 171.442   1
   4  -1   7 1041.76 128.227   3
  -4  -1  -8 966.052 108.751   4
   4  -1   8 1123.26 195.029   1
   4   1   8 843.227 174.140   1
   4  -1   8 705.511 114.613   3
  -4  -1  -9 258.496 68.7503   4
   4  -1   9 344.583 162.357   1
   4   1   9 311.827 151.340   1
   4  -1   9 71.0408 88.5669   3
  -4  -1 -10 2600.39 156.941   4
   4  -1  10 2647.85 221.488   3
  -4   1 -11 646.737 130.530   4
  -4  -1 -11 760.714 89.3414   4
   4  -1  11 877.696 144.839   3
  -4   1 -12 553.442 128.645   4
  -4  -1 -12 393.977 69.8560   4
   4  -1  12 296.642 104.676   3
  -4  -1 -13 15784.8 399.145   4
   4  -1  13 14780.5 588.393   3
  -4   1 -13 15580.8 574.209   4
  -4   1 -14 1703.97 195.869   4
   4  -1  14 1917.12 221.053   3
  -4   1 -15 43.7580 91.8211   4
   4  -1  15 279.629 119.264   3
   4  -1  16 2205.40 248.627   3
  -4   1 -16 2377.13 233.068   4
   4  -1  17 1703.41 232.454   3
   4  -1  18 145.938 118.181   3
   4  -1  19 2410.09 282.942   3
   4  -1  20 745.143 183.168   3
  -4  -2  22 887.827 258.243   2
  -4   2  22 418.613 203.712   2
  -4  -2  21 634.410 220.795   2
  -4   2  21 766.308 244.265   2
  -4  -2  20 128.360 187.289   2
  -4   2  20-59.2522 163.650   2
  -4  -2  19 3716.51 439.793   2
  -4   2  19 3766.02 420.314   2
  -4  -2  18-383.823 241.774   2
  -4   2  18-128.521 206.727   2
  -4  -2  17 706.794 211.337   2
  -4   2  17 662.868 209.396   2
  -4  -2  16 525.347 190.958   2
  -4   2  16 578.716 192.075   2
  -4  -2  15 517.008 186.297   2
  -4   2  15 383.833 195.173   2
  -4  -2  14 5522.17 446.927   2
  -4   2  14 5241.01 431.734   2
  -4  -2  13 3791.87 362.970   2
  -4   2  13 3003.89 336.848   2
  -4  -2  12 509.308 187.379   2
  -4   2  12 575.829 195.903   2
  -4  -2  11 14163.1 645.436   2
  -4   2  11 12643.9 613.917   2
  -4  -2  10 1485.36 235.602   2
  -4   2  10 1301.79 230.045   2
  -4  -2   9 471.599 175.959   2
  -4   2   9 588.186 189.663   2
   4  -2  -8 5696.55 361.591   2
   4   2  -8 5288.35 347.093   2
  -4   2   8 6181.49 395.559   2
  -4  -2   8 5972.96 395.619   2
   4  -2  -7 15383.7 564.513   4
   4  -2  -7 15730.4 595.100   2
   4   2  -7 16896.7 611.331   2
  -4   2   7 16293.1 617.750   2
  -4  -2   7 17586.8 642.333   2
   4  -2  -6 4391.30 292.066   4
  -4   2   6 4880.70 315.231   1
  -4  -2   6 4832.31 312.707   1
  -4   2   6 4231.15 303.417   2
  -4  -2   6 4860.96 330.624   2
   4  -2  -5 37963.8 946.658   4
  -4   2   5 41471.3 1007.37   1
  -4  -2   5 39459.1 989.674   1
  -4   2   5 41483.8 999.820   2
   4  -2  -4 7687.03 366.462   4
  -4   2   4 7723.86 380.600   1
  -4  -2   4 7782.74 378.500   1
  -4   2   4 7556.21 383.903   2
   4  -2  -3 1964.23 192.846   4
  -4   2   3 1378.28 167.397   2
  -4   2   3 1997.64 179.152   3
  -4   2   3 1945.38 185.101   1
  -4  -2   3 1988.22 189.200   1
   4  -2  -2 11143.5 442.965   4
  -4   2   2 11303.2 419.726   3
  -4  -2   2 10152.6 265.478   3
  -4   2   2 11764.9 453.418   1
  -4  -2   2 11638.0 453.172   1
  -4   2   1 2099.32 169.531   3
  -4  -2   1 1851.69 87.6013   3
   4   2  -1 1721.97 181.658   1
  -4   2   1 1712.58 167.229   1
  -4  -2   1 1850.60 175.402   1
   4  -2  -1 2222.73 198.256   4
   4   2   0 5917.46 262.040   4
  -4   2   0 5446.97 267.286   3
   4   2   0 5423.50 306.062   1
  -4   2   0 5204.27 294.054   1
  -4  -2   0 4974.56 292.266   1
   4  -2   0 5807.36 318.486   4
   4   2   1 15481.9 538.118   1
   4  -2   1 15030.8 464.798   3
  -4   2  -1 15447.9 477.742   3
  -4   2  -1 16065.6 539.843   1
  -4  -2  -1 15054.0 530.412   1
   4   2   1 14987.3 436.360   4
   4  -2   1 15591.0 551.319   4
   4   2   2 1776.36 141.318   4
   4  -2   2 1494.75 146.692   3
  -4   2  -2 1831.93 157.933   3
   4   2   2 1701.13 189.435   1
   4   2   3 15807.4 427.075   4
   4  -2   3 16507.4 496.718   3
  -4   2  -3 17277.2 508.111   3
   4   2   3 17600.1 587.123   1
  -4   2  -4 4124.12 285.031   4
   4   2   4 3382.63 171.907   4
  -4   2  -4 3857.35 270.376   2
  -4  -2  -4 3484.28 260.511   2
   4  -2   4 3828.77 232.333   3
  -4   2  -4 3942.93 230.246   3
   4  -2   4 3903.48 285.350   1
   4   2   4 3876.34 273.895   1
  -4   2  -5 3317.21 265.837   4
  -4  -2  -5 2630.78 234.564   2
  -4   2  -5 3172.41 256.870   2
   4  -2   5 3369.43 229.400   3
   4  -2   5 3554.16 283.101   1
   4   2   5 3436.04 265.689   1
   4   2   5 2513.54 145.156   4
  -4   2  -6 958.543 157.432   4
   4  -2   6 823.569 132.756   3
   4  -2   6 1242.76 188.157   1
   4   2   6 934.260 163.247   1
   4  -2   7 3163.57 240.233   3
   4  -2   7 3423.13 295.432   1
   4   2   7 2967.14 279.622   1
  -4   2  -7 3329.85 265.869   4
  -4   2  -8 184.291 106.038   4
   4  -2   8 237.332 146.338   1
   4   2   8 279.798 135.141   1
   4  -2   8 395.820 122.928   3
   4  -2   9 6160.54 351.343   3
   4  -2   9 7189.30 443.303   1
   4   2   9 6577.35 422.509   1
  -4   2  -9 6255.49 372.256   4
  -4   2 -10 32.9294 101.518   4
   4  -2  10-128.032 139.272   1
   4   2  10-93.7996 124.825   1
   4  -2  10-30.7808 101.323   3
  -4   2 -11 168.245 108.996   4
   4  -2  11 121.909 96.5400   3
   4  -2  12 1941.15 213.980   3
  -4   2 -12 2062.91 232.243   4
   4  -2  13 2137.60 238.898   3
  -4   2 -13 2615.64 258.322   4
  -4   2 -14 1539.15 222.096   4
   4  -2  14 1566.04 217.114   3
  -4   2 -15 7558.89 449.232   4
   4  -2  15 6190.86 424.158   3
  -4   2 -16-75.5000 103.310   4
   4  -2  16 103.415 108.478   3
   4  -2  17 3642.77 345.086   3
  -4   2 -17 4313.75 349.650   4
   4  -2  18 111.549 120.979   3
   4  -2  19 13.6600 106.601   3
   4  -2  20 190.051 143.731   3
   4  -2  21 1086.49 218.920   3
  -4  -3  22 327.545 222.557   2
  -4   3  22 382.802 205.490   2
  -4  -3  21 444.067 208.899   2
  -4   3  21 958.763 248.023   2
  -4  -3  20 5579.82 527.074   2
  -4   3  20 5611.20 517.641   2
  -4  -3  19 2.41632 158.093   2
  -4   3  19 65.2887 153.447   2
  -4  -3  18 12655.8 752.117   2
  -4   3  18 11097.3 699.798   2
  -4  -3  17 218.992 173.261   2
  -4   3  17 32.0021 162.487   2
  -4  -3  16 26.8148 180.917   2
  -4   3  16-220.481 192.577   2
  -4  -3  15 2807.33 339.658   2
  -4   3  15 2754.16 333.986   2
  -4  -3  14 5222.35 437.511   2
  -4   3  14 5619.97 439.839   2
  -4  -3  13 398.302 170.629   2
  -4   3  13 338.595 159.448   2
  -4  -3  12 15571.1 706.026   2
  -4   3  12 15249.2 692.909   2
  -4  -3  11 81.7814 162.805   2
  -4   3  11 219.378 168.301   2
  -4  -3  10 2350.23 282.611   2
  -4   3  10 2352.21 279.618   2
  -4  -3   9 4516.60 357.881   2
  -4   3   9 4124.91 343.047   2
   4  -3  -8 3116.19 269.825   2
   4   3  -8 2876.62 260.571   2
  -4  -3   8 3846.49 325.947   2
  -4   3   8 3332.80 302.714   2
  -4   3   7 1140.51 192.369   4
  -4   3   7 880.884 187.734   2
  -4  -3   7 914.297 201.760   2
  -4   3   7 731.214 145.538   1
  -4  -3   7 860.496 157.341   1
  -4   3   6 21058.1 690.354   1
  -4   3   6 19826.1 650.114   4
  -4  -3   6 20736.4 681.143   1
  -4   3   6 20616.5 693.766   2
  -4  -3   6 20114.3 691.989   2
  -4   3   5 3016.45 255.471   4
  -4   3   5 3003.87 237.864   1
  -4  -3   5 2587.49 222.396   1
  -4   3   5 2963.09 252.539   3
  -4  -3   5 2897.39 191.275   3
  -4   3   5 2735.60 239.149   2
  -4   3   4 13343.6 511.610   1
  -4  -3   4 13362.4 512.791   1
  -4   3   4 13307.9 519.487   4
  -4   3   4 13755.4 535.708   3
  -4  -3   4 12174.6 386.656   3
  -4   3   4 14341.9 534.803   2
   4  -3  -3 488.325 114.981   4
  -4   3   3 299.320 105.626   4
  -4   3   3 455.278 136.660   2
  -4   3   3 382.576 97.2237   1
  -4  -3   3 422.096 96.5941   1
  -4   3   3 460.097 110.412   3
  -4  -3   3 515.227 79.3090   3
  -4  -3   2-176.720 99.0758   1
   4  -3  -2 126.507 97.0045   4
  -4   3   2-159.041 124.811   2
  -4   3   2-18.9945 80.7807   1
  -4   3   2-19.5623 71.4959   3
  -4  -3   2 72.2651 48.1612   3
   4   3  -1 2926.48 238.719   1
  -4  -3   1 2763.77 139.407   3
  -4   3   1 2886.70 231.760   3
  -4   3   1 2983.76 224.112   1
  -4  -3   1 2623.97 213.193   1
   4  -3  -1 3388.43 261.304   4
  -4   3   0 4884.84 306.886   4
  -4  -3   0 4269.42 153.310   3
  -4   3   0 4822.71 292.419   3
  -4   3   0 4253.99 268.805   1
   4   3   0 4045.68 271.756   1
  -4  -3   0 4361.25 274.085   1
  -4   3  -1 165.542 121.886   4
   4   3   1-141.493 113.622   1
  -4   3  -1 103.719 78.3220   1
  -4  -3  -1 94.1617 80.3670   1
   4  -3   1-76.3127 80.9309   3
  -4   3  -1 17.4848 66.4454   3
  -4   3  -2 32500.0 862.039   4
   4  -3   2 29634.7 788.598   3
  -4   3  -2 30497.2 794.471   3
   4   3   2 30235.2 808.601   1
  -4   3  -3 3301.44 272.894   4
   4  -3   3 3068.08 240.306   3
  -4   3  -3 3284.74 234.185   3
   4   3   3 3276.31 178.908   4
   4  -3   3 3151.63 251.624   1
   4   3   3 3127.56 250.845   1
   4   3   4 1814.11 123.322   4
  -4   3  -4 2040.00 222.591   4
  -4   3  -4 1997.13 194.621   2
  -4  -3  -4 1820.83 191.786   2
   4  -3   4 1949.44 197.189   3
   4   3   4 1732.19 77.2652   3
  -4   3  -4 2175.27 196.142   3
   4  -3   4 2295.22 220.930   1
   4   3   4 2266.24 224.183   1
   4   3   5 630.053 72.0234   4
  -4   3  -5 863.075 172.064   4
   4   3   5 644.777 58.7721   3
  -4   3  -5 673.303 130.627   2
  -4  -3  -5 730.346 132.051   2
   4  -3   5 761.819 137.535   3
  -4   3  -5 1041.26 146.749   3
   4  -3   5 811.520 156.906   1
   4   3   5 996.818 165.183   1
   4   3   6 2873.96 132.775   3
   4  -3   6 3608.39 278.452   3
   4  -3   6 3694.54 291.685   1
   4   3   6 3750.41 292.861   1
  -4   3  -6 3937.19 307.814   4
  -4   3  -7 194.060 129.849   4
   4   3   7 202.969 52.5942   3
   4  -3   7 375.730 127.636   3
   4  -3   7 391.270 149.459   1
   4   3   7 289.192 121.889   1
  -4   3  -8 11415.8 536.512   4
   4  -3   8 12073.9 532.824   3
   4  -3   8 12645.3 576.022   1
   4   3   8 11361.3 535.718   1
  -4   3  -9 547.515 162.880   4
   4  -3   9 952.721 189.778   1
   4   3   9 848.474 176.598   1
   4  -3   9 932.966 178.999   3
   4  -3  10 5317.42 369.461   3
   4  -3  10 6314.19 431.543   1
   4   3  10 5812.56 408.266   1
  -4   3 -10 5762.56 395.630   4
  -4   3 -11 66.9196 117.911   4
   4  -3  11 25.7008 129.513   1
   4   3  11 60.6097 124.522   1
   4  -3  11-50.2193 101.309   3
  -4   3 -12 19.4899 122.352   4
   4  -3  12 90.8047 101.497   3
  -4   3 -13-6.00758 122.441   4
   4  -3  13-178.551 135.050   3
   4  -3  14 3967.22 348.878   3
  -4   3 -14 4191.79 367.009   4
   4  -3  15-241.135 151.746   3
  -4   3 -15-153.745 150.014   4
   4  -3  16 5899.92 450.832   3
  -4   3 -16 6218.47 455.087   4
  -4   3 -17-95.8473 143.928   4
   4  -3  17-22.7877 116.254   3
  -4   3 -18 704.270 187.606   4
   4  -3  18 851.835 199.420   3
   4  -3  19 10.4034 122.138   3
   4  -3  20-1.91381 123.740   3
  -4  -4  21 1232.78 285.986   2
  -4   4  21 1100.57 267.617   2
  -4  -4  20 94.7753 167.709   2
  -4   4  20 96.1266 165.843   2
  -4  -4  19 2037.57 341.035   2
  -4   4  19 1556.19 297.449   2
  -4  -4  18 2769.39 368.330   2
  -4   4  18 2481.54 340.850   2
  -4  -4  17 102.748 152.064   2
  -4   4  17 70.7894 145.001   2
  -4  -4  16 8218.46 581.270   2
  -4   4  16 7705.72 550.212   2
  -4  -4  15 1663.10 272.983   2
  -4   4  15 1811.32 274.976   2
  -4  -4  14 4817.48 414.786   2
  -4   4  14 4402.74 399.664   2
  -4  -4  13 3278.55 341.510   2
  -4   4  13 3656.03 352.578   2
  -4  -4  12-3.13900 146.545   2
  -4   4  12-322.089 160.669   2
  -4  -4  11-13.2884 135.320   2
  -4   4  11 93.5402 143.490   2
  -4  -4  10 1311.74 232.400   2
  -4   4  10 1466.83 223.718   2
  -4  -4  10 1323.93 203.416   3
  -4  -4   9 313.474 163.113   2
  -4   4   9 122.265 132.354   2
  -4  -4   9 294.516 131.742   3
  -4   4   8 6336.00 387.304   4
  -4  -4   8 5955.26 349.724   3
  -4  -4   8 7282.56 431.635   2
  -4   4   8 6861.10 421.444   2
  -4   4   7 2900.03 268.549   4
  -4   4   7 3238.24 270.320   1
  -4  -4   7 2986.45 253.718   1
  -4  -4   7 2624.38 231.773   3
  -4  -4   7 3645.73 308.832   2
  -4   4   7 2933.40 278.908   2
  -4   4   6 522.065 146.492   4
  -4   4   6 583.928 125.625   1
  -4   4   6 504.009 158.087   2
  -4  -4   6 470.491 151.154   2
  -4  -4   6 409.859 103.323   1
  -4  -4   6 416.526 107.199   3
  -4   4   5 5368.87 323.076   1
  -4  -4   5 5219.17 320.110   1
  -4   4   5 4706.47 321.492   4
  -4  -4   5 4634.76 268.884   3
  -4   4   5 5027.35 325.794   2
  -4   4   4-77.1694 133.903   4
  -4   4   4 13.5709 112.219   2
  -4   4   4-26.3263 74.1946   1
  -4  -4   4 69.9404 68.0588   1
  -4  -4   4-1.97301 80.3712   3
  -4   4   3-97.4439 87.8964   1
  -4  -4   3-47.3191 84.3468   1
  -4   4   3-188.909 150.029   4
  -4   4   3-17.8913 110.925   2
  -4  -4   3 107.357 73.7571   3
  -4   4   2 2157.65 232.688   4
  -4   4   2 1760.84 192.699   2
  -4  -4   2 1997.69 156.935   3
  -4   4   2 1868.91 181.697   1
  -4  -4   2 1712.83 173.653   1
  -4   4   1 76.2916 110.806   4
  -4   4   1-250.251 128.279   2
  -4  -4   1 43.3817 58.4545   3
  -4   4   1-17.9331 71.9450   1
  -4  -4   1-90.4917 80.6627   1
  -4   4   0 7041.76 400.086   4
   4   4   0 7730.90 375.535   1
  -4  -4   0 6879.73 259.294   3
  -4   4   0 7072.77 345.810   1
  -4  -4   0 7042.79 351.447   1
  -4   4  -1 7075.78 409.304   4
   4   4   1 6986.99 358.294   1
   4  -4   1 6729.52 379.669   3
  -4   4  -2 1808.16 217.692   4
   4  -4   2 1352.49 180.693   3
   4   4   2 1618.27 184.750   1
  -4   4  -3 4821.31 348.726   4
  -4   4  -3 4191.03 277.990   2
  -4  -4  -3 4026.02 274.387   2
   4  -4   3 4237.90 312.251   3
   4   4   3 4181.96 176.814   3
   4  -4   3 4610.59 297.808   1
   4   4   3 4545.33 288.141   1
   4   4   4 16103.9 414.400   4
   4  -4   4 17423.0 640.631   3
  -4   4  -4 16726.3 595.015   2
  -4  -4  -4 16170.9 592.030   2
   4   4   4 15948.6 395.048   3
   4  -4   4 17988.1 610.553   1
   4   4   4 16862.6 590.276   1
  -4   4  -4 18864.9 694.702   4
   4  -4   5 228.520 108.644   1
   4   4   5 43.7862 108.195   1
  -4   4  -5 353.683 154.457   4
   4   4   5 131.307 43.9747   4
  -4   4  -5 238.396 99.1491   2
  -4  -4  -5 141.431 84.4219   2
   4  -4   5 233.515 117.493   3
   4   4   5 85.4141 44.1082   3
   4  -4   6 17880.7 650.698   3
   4   4   6 15290.7 385.455   3
   4  -4   6 19040.9 647.898   1
   4   4   6 18283.5 632.958   1
  -4   4  -6 18491.3 692.051   4
   4   4   7 3029.21 171.879   3
   4  -4   7 3653.55 311.243   3
   4  -4   7 3898.66 307.832   1
   4   4   7 3645.39 295.187   1
  -4   4  -7 3719.24 322.197   4
  -4   4  -8 129.502 125.807   4
   4   4   8 136.009 53.9620   3
   4  -4   8 152.410 119.245   3
   4  -4   8 238.292 152.748   1
   4   4   8 92.5893 98.7163   1
   4   4   9 7390.16 312.506   3
   4  -4   9 8891.83 497.871   3
   4  -4   9 9476.61 510.645   1
   4   4   9 9247.72 491.833   1
  -4   4  -9 8652.17 508.893   4
   4  -4  10 3963.32 348.271   3
   4  -4  10 3998.01 353.102   1
   4   4  10 3760.79 330.775   1
  -4   4 -10 3406.94 334.293   4
  -4   4 -11 742.159 183.616   4
   4  -4  11 734.400 172.073   1
   4   4  11 721.121 183.512   1
   4  -4  11 1000.48 201.029   3
   4  -4  12 7113.26 478.699   3
   4  -4  12 7992.24 519.337   1
   4   4  12 7549.16 495.626   1
  -4   4 -12 6573.22 475.581   4
  -4   4 -13 1706.71 257.051   4
   4  -4  13 2064.42 289.744   1
   4   4  13 2076.46 285.381   1
   4  -4  13 1559.65 250.463   3
  -4   4 -14 2105.20 292.849   4
   4  -4  14 2123.32 294.878   1
   4   4  14 2127.78 290.013   1
   4  -4  14 2081.31 282.886   3
   4  -4  15 6226.57 476.090   3
  -4   4 -15 6599.05 499.778   4
  -4   4 -16 86.0996 127.319   4
   4  -4  16-122.467 124.490   3
  -4   4 -17 698.250 194.759   4
   4  -4  17 626.346 181.474   3
  -4   4 -18 712.734 190.654   4
   4  -4  18 544.128 183.965   3
  -4   4 -19-187.313 163.188   4
   4  -4  19 168.747 138.473   3
  -4  -5  21 1842.86 335.351   2
  -4   5  21 1666.80 303.906   2
  -4  -5  20-211.651 204.996   2
  -4   5  20 94.8340 155.223   2
  -4  -5  19 549.958 219.388   3
  -4  -5  19 293.366 173.196   2
  -4   5  19 299.448 182.503   2
  -4  -5  18-84.8142 168.957   3
  -4  -5  18 358.530 198.502   2
  -4   5  18 3.68774 143.508   2
  -4  -5  17 8920.79 604.453   2
  -4   5  17 8061.24 559.786   2
  -4  -5  17 8603.70 643.070   3
  -4  -5  16 285.363 179.660   3
  -4  -5  16 32.7209 150.435   2
  -4   5  16 151.910 141.816   2
  -4  -5  15 11064.3 692.584   3
  -4  -5  15 13412.9 705.532   2
  -4   5  15 12595.8 666.761   2
  -4  -5  14 818.266 213.467   3
  -4  -5  14 610.563 186.492   2
  -4   5  14 537.259 171.763   2
  -4  -5  13 55.1261 123.619   3
  -4  -5  13 70.0981 132.030   2
  -4   5  13-58.5022 132.308   2
  -4  -5  12 430.738 157.220   3
  -4  -5  12 270.836 152.502   2
  -4   5  12 166.641 129.668   2
  -4  -5  11 5397.97 407.717   3
  -4  -5  11 6510.56 432.180   2
  -4   5  11 6406.55 421.684   2
  -4  -5  10-65.9001 100.547   3
  -4  -5  10 147.004 137.237   2
  -4   5  10 0.97906 115.053   2
  -4   5   9 7504.80 428.823   4
  -4  -5   9 7256.28 423.904   3
  -4  -5   9 7992.09 461.094   2
  -4   5   9 7524.51 438.590   2
  -4   5   8 320.631 136.990   4
  -4  -5   8 520.523 161.748   2
  -4   5   8 373.219 143.153   2
  -4  -5   8 392.926 123.168   3
  -4   5   7 2222.60 247.078   4
  -4   5   7 1943.82 203.651   1
  -4  -5   7 2205.16 216.130   1
  -4  -5   7 2170.99 221.709   3
  -4  -5   7 2561.42 259.765   2
  -4   5   7 2383.70 252.247   2
  -4   5   6 3193.51 287.688   4
  -4  -5   6 2995.11 247.935   3
  -4  -5   6 3771.52 296.197   2
  -4   5   6 3547.35 289.204   2
  -4   5   6 3085.85 253.346   1
  -4  -5   6 3167.36 254.474   1
  -4   5   5 915.798 173.673   4
  -4   5   5 887.991 135.747   1
  -4  -5   5 811.975 133.755   1
  -4   5   5 1125.72 178.448   2
  -4  -5   5 1093.76 163.195   3
  -4  -5   4 1140.22 149.614   1
  -4   5   4 1147.32 153.206   1
  -4   5   4 1089.88 184.427   4
  -4  -5   4 1664.41 186.779   3
  -4   5   4 1147.97 164.406   2
  -4   5   3 6283.18 388.962   4
  -4  -5   3 6494.38 333.243   3
  -4   5   3 6287.00 332.058   1
  -4  -5   3 5615.35 318.677   1
  -4   5   3 6147.14 346.976   2
  -4   5   2 87.7550 143.266   4
  -4   5   2-36.9861 100.547   2
  -4  -5   2-66.6056 76.2024   3
  -4   5   2-126.466 87.9521   1
  -4  -5   2-94.6092 84.8617   1
  -4   5   1 6096.49 395.580   4
  -4  -5   1 5980.20 296.415   3
  -4   5   1 5415.53 299.994   1
  -4  -5   1 5569.72 308.826   1
  -4   5   1 5482.45 317.720   2
  -4   5   0 824.011 176.190   4
  -4   5   0 593.203 123.860   2
  -4  -5   0 896.112 118.653   3
  -4   5  -1 578.301 169.109   4
   4  -5   1 625.492 159.345   3
   4   5   1 901.018 151.663   1
  -4   5  -2 1225.76 205.042   4
  -4   5  -2 716.825 113.195   2
  -4  -5  -2 573.039 103.067   2
   4   5   2 1089.92 112.914   3
   4  -5   2 889.218 171.793   3
   4   5   2 1065.22 150.472   1
   4  -5   3 8093.28 390.164   1
   4   5   3 8214.17 391.898   1
  -4   5  -3 7132.79 365.617   2
  -4  -5  -3 6924.26 361.250   2
   4  -5   3 7656.34 454.876   3
   4   5   3 7475.12 295.392   3
  -4   5  -3 8054.81 478.454   4
  -4   5  -4 128.839 133.270   4
  -4   5  -4 75.0435 80.7300   2
  -4  -5  -4-47.6810 78.6172   2
   4  -5   4-85.4650 115.287   3
   4  -5   4-1.57742 85.7583   1
   4   5   4 131.804 89.5324   1
   4   5   4-133.085 73.4274   3
  -4   5  -5 25611.1 780.892   2
   4   5   5 25211.3 538.188   4
  -4  -5  -5 26172.8 790.088   2
   4  -5   5 27213.7 905.542   3
   4   5   5 24960.6 621.642   3
   4  -5   5 29099.6 807.524   1
   4   5   5 28300.2 798.805   1
  -4   5  -5 29367.1 953.975   4
   4  -5   6 158.808 103.098   1
   4   5   6 22.1565 102.149   1
  -4   5  -6 76.4772 143.469   4
   4   5   6 37.9769 28.7914   4
   4  -5   6 52.9486 110.581   3
   4   5   6 88.1686 57.9203   3
   4  -5   7 5617.67 408.584   3
   4   5   7 4932.83 252.582   3
   4  -5   7 5819.64 366.885   1
   4   5   7 5476.78 356.791   1
  -4   5  -7 5909.37 439.127   4
  -4   5  -8 38.7007 132.348   4
   4  -5   8-67.3176 118.942   3
   4  -5   8-30.6860 99.5883   1
   4   5   8-87.0859 112.431   1
  -4   5  -9 709.489 192.067   4
   4  -5   9 790.520 184.935   3
   4  -5   9 737.088 169.629   1
   4   5   9 797.872 164.767   1
  -4   5 -10 370.447 171.676   4
   4  -5  10 582.944 175.246   3
   4  -5  10 471.153 145.727   1
   4   5  10 219.782 122.298   1
   4  -5  11 10811.9 617.447   3
   4  -5  11 12444.9 626.277   1
   4   5  11 11577.8 602.590   1
  -4   5 -11 11554.2 652.805   4
  -4   5 -12-179.973 150.135   4
   4  -5  12 54.6205 131.818   1
   4   5  12 275.939 152.737   1
   4  -5  12 62.5042 117.372   3
   4  -5  13 7001.50 513.212   3
   4  -5  13 7819.93 533.944   1
   4   5  13 7260.60 508.619   1
  -4   5 -13 7127.59 530.544   4
  -4   5 -14-206.773 163.172   4
   4  -5  14 29.0366 129.329   1
   4   5  14-31.7349 124.557   1
   4  -5  14 90.8088 131.522   3
  -4   5 -15-215.470 167.568   4
   4  -5  15-357.271 198.233   1
   4   5  15-210.309 171.323   1
   4  -5  15 40.8342 125.317   3
  -4   5 -16 308.536 165.883   4
   4  -5  16 635.429 211.590   1
   4   5  16 696.943 203.689   1
   4  -5  16 610.553 194.436   3
  -4   5 -17 836.260 237.951   4
   4  -5  17 996.789 250.830   1
   4   5  17 1217.44 262.525   1
   4  -5  17 902.727 239.011   3
  -4   5 -18-79.4691 138.479   4
   4  -5  18 245.409 172.865   1
   4   5  18 119.804 155.521   1
   4  -5  18 136.198 139.641   3
  -4   6  20-280.402 172.190   2
  -4  -6  20-110.821 154.641   2
  -4  -6  19 714.538 207.584   2
  -4   6  19 337.055 163.345   2
  -4  -6  18 117.629 165.750   3
  -4  -6  18 118.082 127.858   2
  -4   6  18 558.917 173.434   2
  -4  -6  17 501.661 225.105   3
  -4  -6  17 166.156 149.883   2
  -4   6  17 433.747 172.812   2
  -4  -6  16 8206.81 547.221   2
  -4   6  16 7441.59 502.350   2
  -4  -6  16 8048.51 621.232   3
  -4  -6  15 173.417 158.393   3
  -4  -6  15 127.272 141.503   2
  -4   6  15-35.9740 115.610   2
  -4   6  14 3011.55 318.224   2
  -4  -6  14 2986.65 361.722   3
  -4  -6  14 3207.95 334.276   2
  -4  -6  13 457.501 166.544   3
  -4  -6  13 357.486 145.551   2
  -4   6  13 484.406 142.462   2
  -4  -6  12 907.485 217.806   3
  -4  -6  12 642.269 160.950   2
  -4   6  12 489.556 145.823   2
  -4  -6  11 3190.61 324.039   3
  -4  -6  11 3290.78 311.193   2
  -4   6  11 3247.13 294.738   2
  -4   6  10 6560.22 430.145   4
  -4  -6  10 6462.27 440.705   3
  -4  -6  10 7576.80 440.274   2
  -4   6  10 6462.37 397.447   2
  -4   6   9-84.0462 122.124   4
  -4  -6   9-23.0904 101.102   3
  -4  -6   9 154.909 122.403   2
  -4   6   9 156.208 112.191   2
  -4   6   8 10427.1 531.984   4
  -4  -6   8 9586.26 512.037   3
  -4  -6   8 10567.9 496.099   2
  -4   6   8 10248.0 474.206   2
  -4   6   7 5074.65 373.973   4
  -4  -6   7 4659.75 347.609   3
  -4  -6   7 5516.76 347.631   2
  -4   6   7 5107.88 329.106   2
  -4   6   7 5524.69 339.022   1
  -4   6   6 2786.91 282.031   4
  -4  -6   6 2739.03 258.773   3
  -4   6   6 2804.98 230.643   1
  -4  -6   6 2402.56 220.908   1
  -4  -6   6 2871.66 248.608   2
  -4   6   6 2641.67 238.289   2
  -4  -6   5 6025.60 366.878   3
  -4   6   5 5866.39 388.969   4
  -4   6   5 5161.26 308.871   1
  -4  -6   5 5129.80 307.230   1
  -4   6   5 5557.39 329.240   2
  -4   6   4 5636.98 388.023   4
  -4  -6   4 6196.36 366.220   3
  -4   6   4 4865.39 286.377   1
  -4  -6   4 4886.97 290.097   1
  -4   6   4 5947.86 329.274   2
  -4   6   3 4101.08 350.807   4
  -4  -6   3 4111.31 293.124   3
  -4   6   3 3266.03 226.803   1
  -4  -6   3 3137.11 230.450   1
  -4   6   3 3136.74 247.923   2
  -4   6   2 16013.6 674.265   4
  -4  -6   2 17271.9 609.752   3
  -4   6   2 16143.7 559.243   2
  -4   6   1 1159.45 219.756   4
  -4   6   1 1034.94 180.694   2
  -4  -6   1 1273.96 171.421   3
  -4   6   0 3615.69 328.893   4
  -4   6   0 2946.57 231.012   2
  -4   6  -1 8111.59 494.124   4
  -4   6  -1 6987.90 342.732   2
  -4  -6  -1 6379.45 325.502   2
   4  -6   1 8146.18 499.195   3
  -4   6  -1 7947.01 374.834   2
  -4   6  -2-0.19765 122.741   4
  -4   6  -2-31.1492 66.2640   2
  -4  -6  -2-66.5458 60.1956   2
   4   6   2 89.0845 81.8554   1
   4  -6   2-42.5382 108.023   3
  -4   6  -3 2294.19 292.952   4
  -4  -6  -3 2158.89 198.931   2
   4   6   3 2195.28 205.704   1
   4  -6   3 2196.11 282.407   3
  -4   6  -3 1945.48 195.082   2
   4  -6   4 12511.9 492.918   1
   4   6   4 11704.3 484.208   1
  -4   6  -4 12000.6 485.501   2
  -4  -6  -4 10749.3 463.622   2
   4  -6   4 12033.4 623.255   3
  -4   6  -4 12235.3 644.695   4
  -4   6  -5 222.539 141.564   4
   4  -6   5 298.330 137.538   3
   4  -6   5 156.336 86.3490   1
   4   6   5 158.969 92.6954   1
   4  -6   6 6486.85 465.152   3
   4  -6   6 6652.03 371.425   1
   4   6   6 6205.95 365.901   1
  -4   6  -6 6726.60 484.200   4
  -4   6  -7 2514.89 321.705   4
   4  -6   7 2108.19 274.948   3
   4  -6   7 1971.21 216.434   1
   4   6   7 2291.41 229.324   1
   4  -6   8 255.077 121.136   1
   4   6   8 86.7528 94.2027   1
  -4   6  -8 140.163 147.149   4
   4  -6   8 173.325 133.647   3
  -4   6  -9 1456.63 265.971   4
   4  -6   9 1523.08 251.215   3
   4  -6   9 1700.04 222.152   1
   4   6   9 1342.36 201.832   1
  -4   6 -10 570.884 191.556   4
   4  -6  10 625.576 187.435   3
   4  -6  10 601.147 145.406   1
   4   6  10 347.703 123.126   1
  -4   6 -11-84.2503 161.492   4
   4  -6  11 1.27058 141.221   3
   4  -6  11-15.1893 113.866   1
   4   6  11 129.672 112.070   1
   4  -6  12 4244.50 421.249   3
   4  -6  12 4369.46 377.490   1
   4   6  12 3878.52 359.727   1
  -4   6 -12 3962.60 412.892   4
  -4   6 -13 634.242 209.904   4
   4  -6  13 946.325 227.773   3
   4  -6  13 790.380 188.280   1
   4   6  13 846.798 192.697   1
  -4   6 -14 38.3608 155.099   4
   4  -6  14 170.163 136.784   3
   4  -6  14 65.9124 128.575   1
   4   6  14-3.96358 155.953   1
  -4   6 -15 748.345 220.612   4
   4  -6  15 882.387 203.926   1
   4   6  15 863.729 206.940   1
   4  -6  15 685.880 224.685   3
  -4   6 -16-194.761 197.154   4
   4  -6  16 60.5684 123.684   1
   4   6  16-11.0002 134.210   1
   4  -6  16-36.1845 130.913   3
   4  -6  17 1290.00 259.895   1
   4   6  17 1434.85 275.225   1
  -4  -7  16 124.340 151.325   3
  -4  -7  15 1027.66 245.785   3
  -4  -7  14 4046.52 419.972   3
  -4  -7  13 1113.96 223.557   3
  -4  -7  12 4798.29 439.410   3
  -4   7  11 897.500 195.100   4
  -4  -7  11 677.397 186.333   3
  -4  -7  11 646.452 143.752   2
  -4   7  10 1281.64 232.619   4
  -4  -7  10 1067.38 209.631   3
  -4  -7  10 969.795 175.072   2
  -4   7  10 968.073 164.093   2
  -4   7   9 41.9492 127.068   4
  -4  -7   9-78.8209 126.638   3
  -4  -7   9-96.7684 103.919   2
  -4   7   9-55.1295 97.2478   2
  -4   7   8 5822.28 420.193   4
  -4  -7   8 5933.01 423.947   3
  -4  -7   8 5997.73 349.870   2
  -4   7   8 5515.24 325.529   2
  -4   7   7-56.8052 127.725   4
  -4  -7   7 113.696 112.063   3
  -4  -7   7 26.7668 89.8468   2
  -4   7   7 76.1610 84.4810   2
  -4   7   6 17829.2 730.022   4
  -4  -7   6 18745.2 734.409   3
  -4   7   6 16346.9 548.021   2
  -4   7   5-208.565 155.668   4
  -4  -7   5 19.8248 100.788   3
  -4   7   5 95.0281 80.8334   2
  -4   7   4 6004.56 429.317   4
  -4  -7   4 6647.23 417.060   3
  -4   7   4 5621.08 296.259   2
  -4   7   3 1431.18 226.895   4
  -4  -7   3 1480.24 206.909   3
  -4   7   3 806.999 132.104   2
  -4   7   2 367.921 166.158   4
  -4   7   2 31.1497 83.4049   2
  -4  -7   2 340.043 124.378   3
  -4   7   1 712.863 191.651   4
  -4   7   1 296.118 79.5411   2
  -4  -7   1 853.782 158.576   3
  -4   7   0 8237.33 523.440   4
  -4   7   0 7519.43 345.133   2
  -4   7  -1 446.035 168.039   4
  -4   7  -1 387.345 107.520   2
  -4   7  -2 6771.22 493.745   4
   4  -7   2 6609.14 499.900   3
  -4   7  -2 5926.75 313.981   2
  -4   7  -3 3.82080 132.498   4
   4  -7   3 219.944 138.825   3
  -4   7  -4 1368.05 247.521   4
   4   7   4 1347.22 167.004   1
   4  -7   4 1107.40 237.654   3
   4  -7   5 3320.55 249.908   1
   4   7   5 3832.31 273.797   1
   4  -7   5 3603.82 374.840   3
  -4   7  -5 3592.10 383.412   4
  -4   7  -6 69.8875 156.449   4
   4  -7   6 103.256 142.547   3
   4  -7   6 134.613 82.8648   1
   4   7   6 125.217 86.9760   1
  -4   7  -7 6.74335 158.402   4
   4  -7   7-41.0450 89.9944   1
   4   7   7-67.6352 80.5231   1
   4  -7   8 3282.12 363.866   3
   4   7   8 3247.76 275.279   1
  -4   7  -8 3978.69 423.111   4
  -4   7  -9-21.6993 154.474   4
   4  -7   9 108.955 140.248   3
  -4   7 -10 3133.82 388.596   4
   4  -7  10 3067.22 373.319   3
  -4   7 -11 1967.20 341.727   4
   4  -7  11 1768.72 289.258   3
  -4   7 -12-341.288 208.392   4
   4  -7  12 88.7204 151.981   3
  -4   7 -13 436.360 193.343   4
   4  -7  13 115.904 134.266   3
  -4  -8  14-50.7078 145.939   3
  -4  -8  13 2867.07 375.570   3
  -4  -8  12 236.179 152.732   3
  -4   8  11 1772.51 270.460   4
  -4  -8  11 1267.65 249.166   3
  -4   8  10 1105.24 236.368   4
  -4  -8  10 1251.44 236.757   3
  -4   8   9 118.884 146.441   4
  -4  -8   9 38.1644 105.072   3
  -4   8   8 257.509 140.504   4
  -4  -8   8 350.669 138.546   3
  -4   8   7 6823.67 479.453   4
  -4  -8   7 7094.75 486.933   3
  -4   8   6 82.6062 134.850   4
  -4  -8   6 191.872 142.144   3
  -4   8   5 9566.03 568.325   4
  -4  -8   5 10388.4 578.039   3
  -4   8   4 827.522 201.295   4
  -4  -8   4 478.148 167.075   3
  -4   8   3 2919.18 337.829   4
  -4  -8   3 3225.10 318.079   3
  -4   8   2 1985.36 286.647   4
  -4  -8   2 2253.82 263.477   3
  -4   8   1 1705.86 263.411   4
  -4   8   0 377.431 168.621   4
  -4   8  -1 15766.0 793.441   4
  -4   8  -2 1458.67 265.986   4
  -4   8  -3 2640.20 352.404   4
   4  -8   3 2869.76 364.047   3
  -4   8  -4 656.152 222.791   4
   4  -8   4 709.151 218.873   3
  -4   8  -5 60.2545 165.354   4
   4  -8   5-48.3583 124.902   3
  -4   8  -6 190.140 170.271   4
   4  -8   6 355.573 181.569   3
   4  -8   7 3284.11 404.578   3
  -4   8  -7 3358.15 406.068   4
  -4   8  -8 274.345 177.760   4
   4  -8   8 472.206 204.069   3
   4  -8   9 6890.59 568.544   3
  -4   8  -9 8035.69 638.581   4
   4  -8  10 400.305 178.669   3
  -4  -9  12 621.987 193.975   3
  -4   9  11 1827.37 290.178   4
  -4  -9  11 1747.11 287.146   3
  -4   9  10 466.322 185.121   4
  -4  -9  10 597.671 195.550   3
  -4   9   9 4075.38 415.917   4
  -4  -9   9 4578.26 433.389   3
  -4   9   8-88.8417 149.749   4
  -4  -9   8 89.8232 120.318   3
  -4   9   7 429.616 172.918   4
  -4  -9   7 638.735 184.942   3
  -4   9   6 1357.80 259.135   4
  -4  -9   6 1575.71 262.427   3
  -4   9   5-22.1079 134.862   4
  -4  -9   5 176.612 144.259   3
  -4   9   4 674.062 201.320   4
  -4  -9   4 831.915 193.962   3
  -4   9   3 5435.10 474.770   4
  -4  -9   3 5571.91 444.613   3
  -4   9   2 210.270 172.086   4
  -4   9   1 2817.29 366.125   4
  -4   9   0 1352.50 270.145   4
  -4   9  -1-41.2830 138.739   4
  -4   9  -2 2386.21 359.721   4
  -4   9  -3 1947.79 330.366   4
  -4   9  -4-290.194 186.778   4
   4  -9   4 212.038 178.701   3
  -4  10   7 20.0290 134.269   4
  -4  10   6 861.449 220.094   4
  -5   0  21-309.943 213.059   2
  -5   0  20 43.1847 201.456   2
  -5   0  19-363.799 239.016   2
  -5   0  18 6956.59 570.372   2
  -5   0  17 205.734 184.650   2
  -5   0  16 10807.7 667.411   2
  -5   0  15 22.2778 169.696   2
  -5   0  14 879.013 221.051   2
  -5   0  13 119.042 161.540   2
  -5   0  12 6314.29 470.281   2
  -5   0  11 234.893 173.233   2
  -5   0  10 5747.22 432.272   2
  -5   0   9 174.403 171.052   2
  -5   0   8 13610.3 617.310   2
  -5   0   7-577.915 210.361   2
  -5   0   6 6318.54 402.958   2
  -5   0   5 50.3812 132.092   2
   5   0  -4 17813.9 600.754   4
  -5   0   4 18632.6 666.587   2
   5   0  -3 401.686 120.527   4
  -5   0   3 329.458 110.607   1
   5   0  -2 36644.2 899.641   4
  -5   0   2 35546.7 725.377   3
  -5   0   2 37980.9 986.071   1
   5   0  -1 555.526 141.792   4
  -5   0   1 171.697 52.0804   3
  -5   0   1 361.139 128.156   1
   5   0   0 12882.5 476.044   4
   5   0   0 13661.6 558.125   1
  -5   0   0 12490.3 317.686   3
   5   0   1-23.4016 128.724   1
   5   0   1 164.742 91.0520   4
  -5   0  -1-18.7761 38.6733   3
   5   0   2 14440.5 515.179   4
   5   0   2 15659.4 608.276   1
   5   0   3 121.331 81.5176   4
   5   0   3-97.3758 115.950   1
   5   0   4 52072.5 1233.15   1
   5   0   4 44888.6 1038.24   4
   5   0   5-41.3504 133.130   1
   5   0   5 18.0146 41.7113   3
   5   0   6 10802.3 314.210   3
   5   0   6 12451.3 569.983   1
   5   0   7 8.07206 50.2570   3
   5   0   7-134.652 127.704   1
   5   0   8 78.4546 56.7526   3
   5   0   8-8.68624 125.960   1
   5   0   9-43.5168 62.5994   3
   5   0   9-22.3125 127.154   1
   5   0  10 6890.70 320.350   3
   5   0  10 7631.29 502.748   1
   5   0  11-34.6727 130.803   1
   5   0  11 117.990 82.8791   3
   5   0  12 12631.6 493.939   3
   5   0  12 14199.3 720.702   1
   5   0  13-238.118 165.160   1
   5   0  13 46.9558 83.8246   3
   5   0  14 1976.77 293.719   1
   5   0  14 1608.43 191.848   3
   5   0  15 2.49893 156.874   1
   5   0  15-2.41965 78.9805   3
   5   0  16 65.8541 141.591   1
   5   0  17 87.6876 158.097   1
   5   0  18 1262.80 283.914   1
  -5  -1  21-256.197 191.827   2
  -5   1  21 138.495 193.367   2
  -5  -1  20 1352.93 303.068   2
  -5   1  20 1664.52 311.906   2
  -5  -1  19 775.791 243.935   2
  -5   1  19 494.370 217.941   2
  -5  -1  18 3299.54 405.799   2
  -5   1  18 2838.21 383.305   2
  -5  -1  17 4504.97 454.678   2
  -5   1  17 4047.49 434.445   2
  -5  -1  16-53.6483 171.873   2
  -5   1  16-63.2176 163.726   2
  -5  -1  15 6694.73 529.874   2
  -5   1  15 6904.54 528.523   2
  -5  -1  14 6934.30 520.521   2
  -5   1  14 6902.03 523.040   2
  -5  -1  13-90.1158 162.944   2
  -5   1  13-180.968 188.384   2
  -5  -1  12 1854.85 291.026   2
  -5   1  12 1778.13 285.815   2
  -5  -1  11 4311.56 388.834   2
  -5   1  11 4669.12 398.731   2
  -5  -1  10 208.537 179.212   2
  -5   1  10 321.470 195.687   2
  -5   1   9 8238.33 500.289   2
  -5  -1   9 9400.44 533.066   2
  -5   1   8 10094.7 537.620   2
  -5  -1   8 11022.1 552.938   2
  -5   1   7 8199.72 469.336   2
  -5  -1   7 8643.58 476.062   2
  -5   1   6 9061.78 483.031   2
  -5  -1   6 9117.25 482.233   2
  -5   1   5 3078.00 289.019   2
  -5  -1   5 2789.69 270.818   2
   5   1  -4 1040.93 148.926   4
  -5   1   4 864.999 167.408   2
  -5  -1   4 594.112 158.181   2
   5  -1  -3 9566.42 432.548   4
   5   1  -3 9253.62 405.153   4
  -5   1   3 9291.80 368.607   3
  -5   1   3 9307.98 465.370   2
  -5  -1   3 8989.87 454.068   2
  -5   1   3 9450.82 455.662   1
  -5  -1   3 9026.62 443.497   1
   5   1  -2 1322.22 201.820   1
   5   1  -2 1378.44 165.745   4
  -5   1   2 1775.49 219.877   4
  -5   1   2 783.074 143.080   1
   5  -1  -2 1301.58 164.708   4
  -5  -1   2 864.917 148.542   1
  -5   1   2 1053.47 121.805   3
   5  -1  -2 1241.84 198.534   1
   5  -1  -1 2241.42 206.834   4
   5   1  -1 1860.59 180.964   4
  -5   1   1 2178.07 220.520   4
  -5  -1   1 1588.70 80.0820   3
  -5   1   1 1779.20 139.128   3
   5  -1  -1 2112.82 230.764   1
   5   1  -1 1743.45 207.425   1
  -5   1   1 1606.57 189.469   1
  -5  -1   1 1461.56 179.027   1
   5  -1   0 8060.68 389.990   4
   5   1   0 7557.32 349.565   4
  -5   1   0 9129.35 414.340   4
   5   1   0 7734.93 413.751   1
   5  -1   0 8309.58 428.695   1
  -5   1   0 7268.92 286.630   3
   5  -1   1 373.544 150.298   1
   5   1   1 109.879 127.187   1
   5  -1   1 358.289 102.653   4
   5   1   1 404.075 101.106   4
  -5   1  -1 614.359 152.744   4
  -5   1  -1 245.650 59.7742   3
   5   1   2 8799.35 366.313   4
  -5   1  -2 10030.7 428.419   4
  -5   1  -2 8529.86 303.572   3
   5  -1   2 9335.64 461.968   1
   5   1   2 9306.90 456.995   1
   5  -1   2 8709.37 411.579   4
   5   1   3 8012.57 345.665   4
  -5   1  -3 9364.15 417.406   4
  -5   1  -3 8674.47 300.396   3
   5  -1   3 9983.17 488.260   1
   5   1   3 8814.60 454.297   1
   5  -1   3 8962.01 422.814   4
  -5   1  -4 4739.93 292.233   4
   5  -1   4 4425.70 217.051   3
   5  -1   4 4893.09 348.606   1
   5   1   4 4749.71 342.163   1
   5   1   4 3982.20 238.953   4
  -5   1  -5 5487.35 316.419   4
   5  -1   5 5114.52 242.070   3
   5  -1   5 5781.07 386.532   1
   5   1   5 5921.32 390.188   1
   5   1   5 4754.44 261.726   4
  -5   1  -6-267.157 122.640   4
   5   1   6 10.6854 23.1666   3
   5  -1   6-62.7022 62.9074   3
   5  -1   6 36.6757 119.829   1
   5   1   6-48.9586 120.245   1
  -5   1  -7 649.538 137.088   4
   5   1   7 364.299 51.4899   3
   5  -1   7 561.200 102.915   3
   5  -1   7 387.422 147.364   1
   5   1   7 572.365 165.790   1
  -5   1  -8 4261.41 286.985   4
   5  -1   8 4223.58 253.712   3
   5   1   8 3497.93 165.755   3
   5  -1   8 4591.06 369.728   1
   5   1   8 4452.00 359.024   1
  -5   1  -9-11.5535 82.7224   4
  -5  -1  -9 336.502 97.6288   4
   5  -1   9 110.972 88.8200   3
   5   1   9-40.1986 62.1292   3
   5  -1   9-1.56166 128.059   1
   5   1   9 12.3911 124.826   1
  -5   1 -10 8111.59 398.223   4
  -5  -1 -10 8538.67 320.893   4
   5  -1  10 7921.59 386.545   3
   5   1  10 7057.61 292.588   3
   5  -1  10 8496.48 534.922   1
   5   1  10 7905.31 505.829   1
  -5   1 -11 6662.57 364.776   4
  -5  -1 -11 6824.76 278.207   4
   5  -1  11 6419.01 358.233   3
   5   1  11 5906.77 285.161   3
   5  -1  11 6839.84 488.074   1
   5   1  11 6689.84 478.046   1
  -5   1 -12 243.814 109.696   4
  -5  -1 -12 167.019 69.6345   4
   5  -1  12 187.998 156.011   1
   5   1  12 31.8115 130.971   1
   5  -1  12-190.784 116.877   3
   5   1  12 91.4763 80.6085   3
   5  -1  13 6561.92 390.727   3
   5   1  13 5623.84 312.538   3
  -5   1 -13 7060.80 383.078   4
   5  -1  13 7430.65 532.935   1
   5   1  13 7374.14 532.457   1
   5  -1  14 3067.03 278.651   3
   5   1  14 2802.42 233.020   3
  -5   1 -14 3329.68 263.280   4
   5  -1  14 3721.04 401.246   1
   5   1  14 3684.87 392.607   1
   5  -1  15 100.003 151.936   1
   5   1  15 4.42914 134.643   1
   5  -1  15-183.787 105.438   3
   5  -1  16 1221.87 263.315   1
   5   1  16 953.606 230.940   1
   5  -1  16 915.046 175.743   3
   5  -1  17 993.796 256.709   1
   5   1  17 1262.91 274.635   1
   5  -1  18 38.1549 167.666   1
   5   1  18-305.590 188.691   1
  -5  -2  21 2081.15 365.632   2
  -5   2  21 1814.53 339.891   2
  -5  -2  20 165.466 182.178   2
  -5   2  20 520.740 233.373   2
  -5  -2  19 3157.43 422.656   2
  -5   2  19 3328.07 425.494   2
  -5  -2  18 319.843 191.107   2
  -5   2  18 249.266 194.945   2
  -5  -2  17 1877.96 320.778   2
  -5   2  17 1582.04 294.811   2
  -5  -2  16 1818.00 306.346   2
  -5   2  16 1907.56 310.278   2
  -5  -2  15 2699.55 353.334   2
  -5   2  15 2839.44 356.814   2
  -5  -2  14 149.488 175.202   2
  -5   2  14 222.376 183.720   2
  -5  -2  13 3779.96 392.231   2
  -5   2  13 4228.57 404.978   2
  -5  -2  12 331.827 207.585   2
  -5   2  12 79.0631 164.840   2
  -5  -2  11 1796.54 269.997   2
  -5   2  11 1352.11 253.370   2
  -5  -2  10 2.66127 166.967   2
  -5   2  10 125.176 157.465   2
  -5   2   9 231.556 184.848   2
  -5  -2   9 65.5373 155.345   2
  -5   2   8 8565.81 493.251   2
  -5  -2   8 9473.68 515.896   2
  -5   2   7 13453.7 603.183   2
  -5  -2   7 13984.6 610.870   2
  -5   2   6 1776.86 234.497   2
  -5  -2   6 1903.02 250.498   2
  -5   2   5 24901.6 757.533   4
  -5   2   5 24804.7 811.210   2
  -5  -2   5 25431.3 811.750   2
  -5   2   4 1589.84 181.349   3
  -5   2   4 1635.29 243.179   2
  -5  -2   4 1495.35 227.270   2
  -5   2   3 5726.31 351.640   4
  -5   2   3 5609.13 315.191   3
  -5   2   3 4483.63 326.083   2
  -5  -2   3 4692.30 326.685   2
  -5   2   2 5824.39 356.684   4
   5   2  -2 5691.30 305.595   4
  -5   2   2 5139.72 291.232   3
  -5  -2   2 4513.17 157.340   3
  -5   2   2 4329.55 307.458   1
  -5  -2   2 4829.41 327.270   1
  -5   2   1 8345.14 419.763   4
   5   2  -1 7794.72 356.806   4
   5  -2  -1 8431.39 440.412   1
   5   2  -1 7984.66 428.864   1
  -5   2   1 7885.22 348.609   3
   5   2   0 433.744 108.138   4
  -5   2   0 146.228 74.3304   3
   5  -2   0 277.566 163.513   1
   5   2   0 92.8274 139.592   1
  -5   2  -1 39141.4 975.421   4
   5   2   1 36465.5 857.120   4
   5  -2   1 39676.0 1029.50   1
   5   2   1 37210.4 1004.32   1
  -5   2  -1 36870.0 857.551   3
   5   2   2 1817.90 163.098   4
  -5   2  -2 2117.62 224.219   4
  -5   2  -2 1629.70 154.692   3
   5  -2   2 2522.14 279.219   1
   5   2   2 2053.28 262.690   1
   5   2   3 9197.13 358.056   4
  -5   2  -3 11189.0 481.326   4
   5  -2   3 10490.4 396.021   3
  -5   2  -3 10354.6 395.852   3
   5  -2   3 11346.3 514.521   1
   5   2   3 10502.6 498.561   1
   5   2   4 5644.42 270.327   4
  -5   2  -4 7714.00 407.147   4
   5  -2   4 6602.46 314.225   3
  -5   2  -4 7106.98 319.174   3
   5  -2   4 7363.15 426.693   1
   5   2   4 6818.64 404.068   1
  -5   2  -5 2900.42 261.699   4
   5   2   5 2301.14 252.857   1
   5  -2   5 2461.60 198.799   3
   5  -2   5 2703.89 269.609   1
   5   2   5 1953.49 155.834   4
  -5   2  -6 700.055 156.472   4
   5  -2   6 528.667 105.495   3
   5  -2   6 453.613 148.815   1
   5   2   6 396.555 149.127   1
  -5   2  -7 6141.99 372.429   4
   5  -2   7 5666.11 318.874   3
   5  -2   7 5916.52 408.266   1
   5   2   7 5972.80 403.997   1
  -5   2  -8 2754.41 259.286   4
   5  -2   8 2764.88 233.306   3
   5   2   8 1965.30 97.4636   3
   5  -2   8 3523.96 331.132   1
   5   2   8 2896.54 299.990   1
  -5   2  -9 5732.86 365.753   4
   5  -2   9 4957.75 322.652   3
   5   2   9 4431.04 182.646   3
   5  -2   9 6036.97 431.269   1
   5   2   9 5651.99 416.318   1
  -5   2 -10-71.0441 105.090   4
   5  -2  10 51.4413 90.6210   3
   5  -2  10-139.000 153.957   1
   5   2  10-110.813 134.367   1
   5   2  10 60.2230 57.9282   3
  -5   2 -11 0.15727 98.5215   4
   5  -2  11-40.0652 145.693   1
   5   2  11-81.0771 133.497   1
   5  -2  11 49.5125 88.6422   3
   5   2  11 101.752 65.3063   3
  -5   2 -12 873.128 171.664   4
   5  -2  12 756.920 197.257   1
   5   2  12 880.921 215.682   1
   5  -2  12 1035.89 166.422   3
  -5   2 -13 5635.05 383.447   4
   5  -2  13 6230.06 411.464   3
   5  -2  13 6426.90 505.823   1
   5   2  13 6295.01 490.300   1
  -5   2 -14 98.6883 110.813   4
   5  -2  14-107.789 146.456   1
   5   2  14 97.0557 148.246   1
   5  -2  14-82.0435 121.048   3
  -5   2 -15 2092.09 238.338   4
   5  -2  15 2656.25 354.102   1
   5   2  15 2250.06 325.595   1
   5  -2  15 2255.97 264.572   3
   5  -2  16-17.3970 158.145   1
   5   2  16 287.075 191.904   1
   5  -2  16-262.205 145.645   3
   5  -2  17 555.956 215.713   1
   5   2  17 398.784 194.243   1
   5  -2  17 378.037 140.814   3
  -5  -3  21 668.812 282.389   2
  -5   3  21 735.977 261.474   2
  -5  -3  20 3804.90 466.578   2
  -5   3  20 4069.27 473.005   2
  -5  -3  19-240.635 207.431   2
  -5   3  19-204.858 181.456   2
  -5  -3  18 7641.70 609.960   2
  -5   3  18 7413.27 595.986   2
  -5  -3  17 728.391 226.459   2
  -5   3  17 816.320 234.323   2
  -5  -3  16-83.7994 161.897   2
  -5   3  16-111.008 190.557   2
  -5  -3  15 2534.23 337.800   2
  -5   3  15 1801.49 294.001   2
  -5  -3  14 14384.0 754.683   2
  -5   3  14 13459.9 721.048   2
  -5  -3  13 1947.68 292.297   2
  -5   3  13 2093.24 302.419   2
  -5  -3  12 12455.9 664.444   2
  -5   3  12 12517.1 663.927   2
  -5  -3  11 6084.31 453.549   2
  -5   3  11 5763.58 444.627   2
  -5  -3  10 246.731 160.592   2
  -5   3  10 501.172 191.370   2
  -5  -3   9 4526.49 384.366   2
  -5   3   9 3718.73 351.597   2
  -5   3   8 10857.0 566.206   2
  -5  -3   8 11307.6 580.688   2
  -5   3   7 812.587 193.104   2
  -5  -3   7 473.147 162.954   2
  -5   3   6 33938.3 944.962   4
  -5   3   6 34250.7 1007.80   2
  -5  -3   6 34130.1 1003.49   2
  -5   3   5 1265.82 218.582   4
  -5   3   5 1305.47 246.247   2
  -5  -3   5 997.418 227.248   2
  -5  -3   5 976.538 127.904   3
  -5   3   4 2672.20 264.758   4
  -5   3   4 2162.43 247.806   2
  -5  -3   4 1884.65 228.313   2
  -5  -3   4 2114.90 150.645   3
  -5   3   3 5233.10 352.021   4
  -5   3   3 5242.54 336.630   3
  -5  -3   3 4402.94 202.042   3
  -5   3   3 4851.80 339.248   2
  -5  -3   3 4505.33 327.257   2
  -5   3   2 1655.96 216.536   4
  -5   3   2 945.177 177.079   2
  -5  -3   2 1284.87 187.104   2
  -5   3   2 1480.26 179.315   3
  -5  -3   2 1442.94 106.230   3
   5   3  -1 701.914 156.699   1
  -5   3   1 804.664 161.691   4
  -5  -3   1 684.223 56.8952   3
  -5   3   1 790.188 133.525   3
   5  -3  -1 795.551 166.865   1
  -5   3   0 5598.80 361.886   4
   5   3   0 5851.17 300.547   4
   5  -3   0 6287.57 383.783   1
   5   3   0 5842.36 367.795   1
  -5   3   0 6143.43 342.547   3
   5   3   1 1068.26 138.731   4
   5  -3   1 805.123 167.800   1
   5   3   1 822.995 168.005   1
  -5   3  -1 1103.04 150.308   3
  -5   3  -1 953.618 188.337   4
   5  -3   2 16519.7 628.035   1
  -5   3  -2 16412.7 628.611   4
   5   3   2 14961.4 483.959   4
   5  -3   2 15770.0 552.051   3
  -5   3  -2 16030.1 561.736   3
   5   3   2 15431.0 610.417   1
  -5   3  -3 2468.46 258.091   4
   5   3   3 1864.28 158.200   4
   5  -3   3 1911.70 206.166   3
  -5   3  -3 1946.16 189.657   3
   5   3   3 2010.66 231.180   1
   5  -3   3 2342.71 249.362   1
  -5   3  -4 50.8704 116.125   4
   5   3   4 47.4487 54.9970   4
   5  -3   4-27.4667 122.071   1
   5   3   4-265.242 149.749   1
   5  -3   4 89.3414 99.4319   3
  -5   3  -4-40.8385 66.2618   3
   5   3   5 171.878 62.0005   4
  -5   3  -5 361.794 144.540   4
   5  -3   5 104.555 115.302   1
   5   3   5 15.2294 131.276   1
   5  -3   5 319.554 116.158   3
  -5   3  -5 490.553 117.307   3
   5  -3   6 824.716 181.085   1
   5   3   6 918.339 177.197   1
   5   3   6 680.253 85.8114   4
  -5   3  -6 1046.38 189.444   4
   5  -3   6 783.388 155.388   3
  -5   3  -7 2910.09 280.617   4
   5  -3   7 2936.86 258.993   3
   5  -3   7 2986.96 295.841   1
   5   3   7 2777.94 281.779   1
  -5   3  -8 5906.03 392.413   4
   5  -3   8 5952.33 369.935   3
   5  -3   8 6675.53 441.403   1
   5   3   8 5814.69 408.765   1
  -5   3  -9 1106.17 199.084   4
   5  -3   9 1189.35 190.077   3
   5  -3   9 1623.38 244.427   1
   5   3   9 1422.37 226.240   1
  -5   3 -10 6488.48 429.055   4
   5  -3  10 6307.26 409.275   3
   5  -3  10 7117.29 487.095   1
   5   3  10 6534.70 461.868   1
  -5   3 -11 1081.35 194.205   4
   5  -3  11 1138.82 197.985   3
   5  -3  11 1030.07 221.809   1
   5   3  11 983.752 217.740   1
  -5   3 -12 1330.10 214.517   4
   5  -3  12 1849.67 284.937   1
   5   3  12 1817.92 284.125   1
   5  -3  12 1432.90 227.422   3
  -5   3 -13 88.7046 125.240   4
   5  -3  13 255.393 175.996   1
   5   3  13 274.700 165.136   1
   5  -3  13 86.0208 102.821   3
   5  -3  14 7900.59 511.142   3
   5  -3  14 9364.21 631.616   1
   5   3  14 8434.20 593.498   1
  -5   3 -14 8266.33 514.601   4
  -5   3 -15 46.8116 110.874   4
   5  -3  15 167.586 168.031   1
   5   3  15 545.204 196.571   1
   5  -3  15 83.4922 119.605   3
   5  -3  16 2999.37 334.689   3
   5  -3  16 3880.58 434.046   1
   5   3  16 3993.16 427.026   1
  -5   3 -16 3463.56 350.434   4
   5  -3  17 390.053 200.023   1
   5   3  17 171.455 170.381   1
   5  -3  17 241.380 130.837   3
   5  -3  18 180.857 114.454   3
  -5  -4  20 109.683 173.168   2
  -5   4  20 202.709 171.442   2
  -5  -4  19 1837.87 340.661   2
  -5   4  19 1747.15 321.284   2
  -5  -4  18 6173.29 559.400   2
  -5   4  18 6455.95 573.323   2
  -5  -4  17-18.3225 181.670   2
  -5   4  17-2.31757 153.332   2
  -5  -4  16 6032.59 522.615   2
  -5   4  16 5293.45 473.820   2
  -5  -4  15 804.665 233.214   2
  -5   4  15 1003.13 234.515   2
  -5  -4  14 1873.73 290.883   2
  -5   4  14 2058.72 305.027   2
  -5  -4  13 850.080 228.978   2
  -5   4  13 615.591 189.773   2
  -5  -4  12 1679.42 270.732   2
  -5   4  12 1455.12 253.440   2
  -5  -4  11 30.3462 138.354   2
  -5   4  11 57.7650 142.717   2
  -5  -4  10 10311.5 496.784   3
  -5  -4  10 11965.0 626.610   2
  -5   4  10 11681.2 608.207   2
  -5  -4   9 115.878 152.600   2
  -5   4   9 211.876 151.970   2
  -5  -4   9 233.788 119.935   3
  -5   4   8 4383.35 344.141   4
  -5  -4   8 3536.52 266.445   3
  -5   4   8 4626.42 371.957   2
  -5  -4   8 4193.02 366.081   2
  -5   4   7 1121.59 201.792   4
  -5   4   7 985.217 207.349   2
  -5  -4   7 1139.38 214.843   2
  -5  -4   7 892.176 143.520   3
  -5   4   6 2118.43 257.192   4
  -5  -4   6 1852.65 179.812   3
  -5   4   6 1664.81 230.720   2
  -5  -4   6 1669.26 228.290   2
  -5   4   5 2083.19 249.093   4
  -5   4   5 1802.63 235.210   2
  -5  -4   5 1686.88 225.663   2
  -5  -4   5 1760.94 162.113   3
  -5   4   4 443.971 151.714   4
  -5   4   4 218.524 152.825   2
  -5  -4   4 454.443 161.635   2
  -5  -4   4 536.292 97.9128   3
  -5   4   3 531.067 155.683   4
  -5   4   3 108.000 143.482   2
  -5  -4   3 220.452 120.041   2
  -5  -4   3 526.889 97.7943   3
  -5   4   2 7697.24 439.436   4
  -5  -4   2 7465.86 278.311   3
  -5   4   2 7061.84 413.131   2
  -5  -4   2 7165.70 403.784   2
  -5   4   1 2087.28 240.157   4
  -5   4   1 1803.31 231.740   2
  -5  -4   1 1644.12 218.735   2
  -5  -4   1 2153.64 134.002   3
  -5   4   0 1915.10 237.303   4
   5  -4   0 2082.20 238.172   1
   5   4   0 1988.88 233.997   1
  -5   4  -1 6167.67 402.880   4
   5  -4   1 6205.76 381.902   1
   5   4   1 5961.23 375.704   1
   5   4   2 1714.88 159.607   4
   5  -4   2 1567.32 205.369   1
   5   4   2 1409.02 195.465   1
   5  -4   2 1647.13 208.166   3
  -5   4  -2 1849.06 243.987   4
   5  -4   3 3118.86 276.675   1
   5   4   3 2631.85 257.754   1
  -5   4  -3 3311.45 308.805   4
   5   4   3 3001.41 198.537   4
   5  -4   3 2754.65 265.269   3
  -5   4  -4 6630.31 425.534   4
   5   4   4 5607.48 254.277   4
   5  -4   4 6171.74 384.177   3
   5  -4   4 6545.99 399.138   1
   5   4   4 6114.50 384.735   1
   5   4   5 628.807 82.5980   4
   5  -4   5 871.940 170.888   1
   5   4   5 795.874 174.340   1
   5  -4   5 841.924 162.938   3
  -5   4  -5 750.184 182.088   4
  -5   4  -6 11234.3 563.531   4
   5  -4   6 10680.1 514.107   3
   5  -4   6 10801.2 540.417   1
   5   4   6 10315.4 517.171   1
   5  -4   7 397.009 148.586   1
   5   4   7 366.403 138.352   1
  -5   4  -7 462.739 168.690   4
   5  -4   7 264.200 111.020   3
  -5   4  -8-72.0346 133.509   4
   5  -4   8-19.6816 105.496   3
   5  -4   8 10.3777 117.245   1
   5   4   8-111.553 131.078   1
  -5   4  -9 2998.23 316.271   4
   5  -4   9 2910.38 298.141   3
   5  -4   9 3240.18 327.931   1
   5   4   9 2902.33 307.640   1
   5  -4  10 10118.9 555.195   3
   5  -4  10 11572.5 628.453   1
   5   4  10 10737.0 590.981   1
  -5   4 -10 10155.7 581.025   4
  -5   4 -11 36.3946 126.787   4
   5  -4  11-96.1857 112.528   3
   5  -4  11 5.43161 131.572   1
   5   4  11-25.0894 131.106   1
   5  -4  12 5777.16 440.714   3
   5  -4  12 5958.18 483.962   1
   5   4  12 6122.26 473.793   1
  -5   4 -12 5868.86 451.384   4
  -5   4 -13 1524.58 262.534   4
   5  -4  13 1520.54 248.000   3
   5  -4  13 1647.19 280.002   1
   5   4  13 1686.94 279.902   1
  -5   4 -14 950.822 215.527   4
   5  -4  14 1348.58 276.119   1
   5  -4  14 1039.12 218.943   3
   5   4  14 1142.48 246.493   1
  -5   4 -15 1906.03 281.954   4
   5  -4  15 2032.82 325.405   1
   5   4  15 2115.73 321.737   1
   5  -4  15 1843.54 281.620   3
  -5   4 -16 758.843 204.642   4
   5  -4  16 775.029 225.299   1
   5   4  16 823.451 239.222   1
   5  -4  16 701.701 189.591   3
  -5   4 -17-237.148 172.657   4
   5  -4  17 51.6623 156.034   1
   5   4  17 21.5224 141.404   1
   5  -4  17-105.166 147.378   3
   5  -4  18 1237.81 248.785   3
  -5  -5  20 170.511 154.030   2
  -5   5  20 393.585 201.145   2
  -5  -5  19 416.568 180.825   3
  -5  -5  19 417.330 203.124   2
  -5   5  19 559.852 208.203   2
  -5  -5  18 202.925 186.302   3
  -5  -5  18-86.7952 165.825   2
  -5   5  18 197.778 171.260   2
  -5  -5  17 6429.04 558.092   3
  -5  -5  17 7065.43 572.996   2
  -5   5  17 6610.87 544.927   2
  -5  -5  16 210.811 168.281   3
  -5  -5  16-129.101 185.624   2
  -5   5  16-18.8356 140.602   2
  -5  -5  15 6429.55 521.454   3
  -5  -5  15 7608.52 560.512   2
  -5   5  15 6869.82 520.660   2
  -5  -5  14 327.799 173.954   3
  -5  -5  14-143.016 170.639   2
  -5   5  14 19.7270 142.003   2
  -5  -5  13 198.390 138.852   3
  -5  -5  13 14.5178 166.332   2
  -5   5  13 85.7636 134.263   2
  -5  -5  12-53.7524 120.534   3
  -5  -5  12 160.190 147.818   2
  -5   5  12 99.7955 145.287   2
  -5  -5  11 7381.74 464.051   3
  -5  -5  11 8175.82 531.855   2
  -5   5  11 8317.39 527.616   2
  -5  -5  10 265.490 159.732   2
  -5   5  10-33.3443 130.504   2
  -5  -5  10-6.20746 96.5478   3
  -5   5   9 13595.7 624.663   4
  -5  -5   9 12801.7 561.926   3
  -5  -5   9 15741.7 703.256   2
  -5   5   9 15015.2 674.965   2
  -5   5   8 28.2244 125.101   4
  -5  -5   8 228.821 166.729   2
  -5   5   8 32.0039 136.198   2
  -5  -5   8-158.373 108.832   3
  -5   5   7 158.247 137.686   4
  -5   5   7-26.5724 118.623   2
  -5  -5   7 240.317 151.370   2
  -5  -5   7-4.24039 83.8411   3
  -5   5   6 2760.87 288.389   4
  -5  -5   6 2594.55 226.562   3
  -5   5   6 2665.75 280.173   2
  -5  -5   6 2700.06 283.818   2
  -5   5   5 920.656 191.542   4
  -5   5   5 872.337 177.515   2
  -5  -5   5 838.900 171.701   2
  -5  -5   5 884.984 137.560   3
  -5   5   4 1278.41 199.921   4
  -5   5   4 962.295 178.609   2
  -5  -5   4 1424.50 209.976   2
  -5  -5   4 1352.31 154.020   3
  -5   5   3 4012.10 330.444   4
  -5  -5   3 4085.72 249.690   3
  -5   5   3 3995.19 317.595   2
  -5  -5   3 3864.21 312.272   2
  -5   5   2 363.998 143.079   4
  -5   5   2 421.524 137.600   2
  -5  -5   2 436.490 145.414   2
  -5  -5   2 715.787 111.712   3
  -5   5   1 1196.22 204.953   4
  -5   5   1 974.274 168.382   2
  -5  -5   1 1029.94 168.322   2
  -5  -5   1 1258.75 125.086   3
  -5   5   0-413.017 164.205   2
  -5  -5   0-317.325 152.888   2
   5  -5   1 724.013 150.382   1
   5   5   1 629.488 149.640   1
  -5   5  -1 701.456 172.317   4
  -5   5  -2 2637.33 288.412   4
   5  -5   2 2690.59 248.719   1
   5   5   2 2547.41 247.884   1
   5  -5   2 2497.80 268.651   3
  -5   5  -3 1271.82 230.513   4
   5  -5   3 783.771 151.530   1
   5   5   3 864.556 163.406   1
   5  -5   3 623.871 164.249   3
  -5   5  -4 1409.29 229.226   4
   5  -5   4 1189.77 201.643   3
   5  -5   4 1171.07 184.272   1
   5   5   4 1287.13 188.970   1
  -5   5  -5 9058.05 545.251   4
   5  -5   5 9014.65 518.001   3
   5  -5   5 9666.02 493.554   1
   5   5   5 8820.82 472.767   1
  -5   5  -6 27.6473 121.800   4
   5  -5   6-142.519 128.546   1
   5   5   6 64.1846 106.254   1
   5  -5   6 71.4753 121.579   3
  -5   5  -7 3396.02 343.619   4
   5  -5   7 2732.35 298.895   3
   5  -5   7 2892.27 286.578   1
   5   5   7 2617.74 279.477   1
   5  -5   8-103.940 125.672   1
   5   5   8 5.50160 113.304   1
  -5   5  -8-83.9472 139.011   4
   5  -5   8-141.592 137.691   3
  -5   5  -9 1848.78 275.847   4
   5  -5   9 1728.31 259.427   3
   5  -5   9 1691.27 244.371   1
   5   5   9 1737.19 244.543   1
  -5   5 -10 82.6805 134.495   4
   5  -5  10-70.2355 111.370   3
   5  -5  10-14.5213 121.243   1
   5   5  10-190.208 152.395   1
   5  -5  11 7683.44 534.545   3
   5  -5  11 7787.59 528.758   1
   5   5  11 7774.56 521.694   1
  -5   5 -11 7036.04 527.093   4
  -5   5 -12 271.326 162.605   4
   5  -5  12-51.4226 127.626   3
   5  -5  12 123.633 138.822   1
   5   5  12-30.8302 120.358   1
   5  -5  13 4828.71 436.734   3
   5  -5  13 5319.73 465.325   1
   5   5  13 4768.38 439.429   1
  -5   5 -13 4890.37 447.511   4
  -5   5 -14 158.432 147.051   4
   5  -5  14 224.880 158.567   3
   5  -5  14 75.8194 134.352   1
   5   5  14 46.0434 137.166   1
  -5   5 -15-275.445 187.695   4
   5  -5  15 59.2710 137.582   3
   5  -5  15-280.142 192.435   1
   5   5  15-73.3503 149.949   1
  -5   5 -16 119.753 142.300   4
   5  -5  16 144.207 139.477   3
   5  -5  16 195.678 157.086   1
   5   5  16 314.550 176.192   1
  -5   5 -17 2783.79 363.454   4
   5  -5  17 2496.44 359.784   3
  -5  -6  19 706.319 221.151   2
  -5   6  19 970.534 231.365   2
  -5  -6  18 598.622 247.595   3
  -5  -6  18 363.850 183.930   2
  -5   6  18 279.598 160.183   2
  -5  -6  17 70.8680 168.925   3
  -5  -6  17 261.982 173.399   2
  -5   6  17 275.709 153.428   2
  -5  -6  16 2096.48 320.937   3
  -5  -6  16 2127.04 326.705   2
  -5   6  16 2206.67 308.811   2
  -5  -6  15 122.735 144.621   3
  -5  -6  15 24.5769 163.505   2
  -5   6  15-280.643 183.616   2
  -5  -6  14 535.088 195.736   3
  -5  -6  14 358.185 166.854   2
  -5   6  14 402.137 159.228   2
  -5  -6  13 1303.85 239.300   3
  -5  -6  13 1532.43 261.724   2
  -5   6  13 1147.03 213.896   2
  -5  -6  12 10.1069 125.062   3
  -5  -6  12-75.5211 132.894   2
  -5   6  12 115.100 127.850   2
  -5  -6  11 1141.62 208.023   3
  -5  -6  11 1023.60 207.667   2
  -5   6  11 968.335 187.428   2
  -5   6  10 6688.81 451.243   4
  -5  -6  10 5766.56 416.366   3
  -5  -6  10 7078.99 471.312   2
  -5   6  10 6528.47 446.532   2
  -5   6   9 314.472 167.041   4
  -5  -6   9-30.3751 92.5626   3
  -5  -6   9-64.8566 130.242   2
  -5   6   9 117.092 119.503   2
  -5   6   8 4623.67 382.004   4
  -5  -6   8 4874.23 354.146   3
  -5  -6   8 5112.61 386.686   2
  -5   6   8 4893.58 373.835   2
  -5   6   7 2340.64 287.226   4
  -5  -6   7 2146.77 236.297   3
  -5  -6   7 2477.67 271.898   2
  -5   6   7 2735.29 282.120   2
  -5   6   6 419.158 162.655   4
  -5  -6   6 461.071 151.729   2
  -5   6   6 350.018 131.776   2
  -5  -6   6 721.183 151.966   3
  -5   6   5 4618.41 381.024   4
  -5  -6   5 4478.66 311.507   3
  -5   6   5 4760.47 353.336   2
  -5  -6   5 5109.40 362.778   2
  -5   6   4 1850.52 251.699   4
  -5  -6   4 2360.51 224.584   3
  -5   6   4 2101.06 238.763   2
  -5  -6   4 1950.91 232.117   2
  -5   6   3 2780.47 305.810   4
  -5  -6   3 3456.74 260.201   3
  -5   6   3 2909.96 272.577   2
  -5  -6   3 3030.57 280.309   2
  -5   6   2 13361.7 647.671   4
  -5  -6   2 13558.0 505.135   3
  -5   6   2 13640.5 571.953   2
  -5  -6   2 13486.6 573.762   2
  -5   6   1 5051.30 417.037   4
  -5  -6   1 4890.93 282.206   3
  -5   6   1 5153.06 376.012   2
  -5  -6   1 4992.12 369.785   2
  -5   6   0-95.6423 106.549   2
  -5  -6   0-48.8959 107.855   2
  -5   6  -1 5618.34 435.474   4
  -5   6  -1 4493.10 317.203   2
  -5  -6  -1 4630.28 322.508   2
  -5   6  -2 1788.43 272.621   4
   5  -6   2 1487.91 203.419   1
   5   6   2 1462.13 202.610   1
   5  -6   3 967.518 163.630   1
   5   6   3 1015.67 165.123   1
  -5   6  -3 1087.19 226.818   4
   5  -6   3 1377.44 243.174   3
  -5   6  -4 11110.0 623.590   4
   5  -6   4 10519.3 505.223   1
   5   6   4 9992.51 500.091   1
   5  -6   4 10096.5 584.177   3
   5  -6   5-26.0614 88.8433   1
   5   6   5-130.107 108.156   1
  -5   6  -5 210.582 156.194   4
   5  -6   5 60.5161 122.319   3
  -5   6  -6 8132.20 563.477   4
   5  -6   6 6850.75 501.593   3
   5  -6   6 7437.55 437.495   1
   5   6   6 6706.33 418.796   1
  -5   6  -7 3237.19 361.874   4
   5  -6   7 2949.37 339.345   3
   5  -6   7 2423.36 257.895   1
   5   6   7 2454.87 259.616   1
   5  -6   8 694.213 162.999   1
   5   6   8 534.323 141.797   1
   5  -6   8 703.014 193.259   3
  -5   6  -9 534.960 196.341   4
   5  -6   9 508.167 153.676   1
   5   6   9 442.922 144.486   1
   5  -6   9 703.382 186.671   3
   5  -6  10 1734.63 240.363   1
   5   6  10 1336.09 221.939   1
  -5   6 -10 2077.44 301.490   4
   5  -6  10 1662.79 272.654   3
   5  -6  11 213.829 139.630   1
   5   6  11-47.2362 130.550   1
  -5   6 -11-66.6584 148.170   4
   5  -6  11 133.785 149.669   3
  -5   6 -12 3057.44 370.372   4
   5  -6  12 3128.52 377.343   3
   5  -6  12 2966.28 339.440   1
   5   6  12 2623.84 326.908   1
  -5   6 -13 927.501 231.125   4
   5  -6  13 876.461 226.604   3
   5  -6  13 495.179 157.527   1
   5   6  13 737.030 190.663   1
  -5   6 -14 26.9723 165.325   4
   5  -6  14 95.6377 136.082   3
   5  -6  14-105.807 144.783   1
   5   6  14 292.291 155.500   1
   5  -6  15 826.546 245.197   3
   5  -6  15 559.609 192.331   1
   5   6  15 433.940 176.734   1
  -5  -7  16-88.6564 170.876   3
  -5  -7  15-131.278 152.862   3
  -5  -7  14 778.677 214.525   3
  -5  -7  13-116.044 139.836   3
  -5  -7  12 2392.01 300.639   3
  -5  -7  11-43.4835 106.810   3
  -5   7  10 41.0249 121.590   4
  -5  -7  10-158.002 126.615   3
  -5   7   9 1097.95 219.322   4
  -5  -7   9 762.586 165.081   3
  -5   7   8 3925.39 370.793   4
  -5  -7   8 3197.62 309.451   3
  -5  -7   8 3388.35 302.636   2
  -5   7   8 3505.30 293.388   2
  -5   7   7 643.830 184.113   4
  -5  -7   7 607.671 156.962   3
  -5  -7   7 559.747 145.308   2
  -5   7   7 604.375 147.259   2
  -5   7   6 8254.74 529.306   4
  -5  -7   6 9054.45 495.239   3
  -5  -7   6 8665.93 465.873   2
  -5   7   6 8419.04 444.237   2
  -5   7   5 313.987 171.857   4
  -5  -7   5 305.155 134.270   3
  -5  -7   5 375.058 149.198   2
  -5   7   5 246.457 127.585   2
  -5   7   4 1487.14 238.506   4
  -5  -7   4 2114.10 233.738   3
  -5   7   4 1995.23 217.516   2
  -5  -7   4 2028.41 232.044   2
  -5   7   3-123.754 155.821   4
  -5   7   3-146.867 92.0506   2
  -5  -7   3-40.8894 101.562   2
  -5  -7   3 14.9396 90.7066   3
  -5   7   2 1238.34 237.699   4
  -5   7   2 958.811 154.530   2
  -5  -7   2 837.007 144.316   2
  -5  -7   2 1252.08 173.463   3
  -5   7   1-163.335 95.1742   2
  -5  -7   1-98.1528 99.7777   2
  -5   7   0 8967.95 567.157   4
  -5   7   0 8007.73 419.220   2
  -5  -7   0 8078.43 424.452   2
  -5   7  -1-30.4177 119.440   2
  -5  -7  -1-139.954 100.615   2
  -5   7  -2 6435.96 490.891   4
  -5   7  -2 5250.41 341.798   2
  -5  -7  -2 5483.82 349.763   2
  -5   7  -3 425.682 187.699   4
  -5   7  -3-38.1134 103.291   2
  -5  -7  -3 92.9126 83.0725   2
   5  -7   3 481.456 187.849   3
  -5   7  -4 535.699 196.582   4
   5  -7   4 505.696 192.373   3
   5  -7   4 277.378 110.978   1
   5   7   4 251.549 107.894   1
  -5   7  -5 2039.22 298.049   4
   5  -7   5 1591.98 266.923   3
   5   7   5 1648.31 206.097   1
  -5   7  -6 492.375 187.202   4
   5  -7   6 348.367 159.572   3
  -5   7  -7 104.149 149.116   4
   5  -7   7 124.832 140.727   3
  -5   7  -8 3774.25 419.632   4
   5  -7   8 3072.22 379.309   3
  -5   7  -9 217.174 187.327   4
   5  -7   9 81.9520 146.676   3
  -5   7 -10 859.522 248.729   4
   5  -7  10 1050.91 247.252   3
  -5   7 -11 423.392 198.276   4
   5  -7  11 444.485 187.239   3
   5  -7  12-87.8350 147.867   3
  -5  -8  14-64.6247 141.828   3
  -5  -8  13 982.622 234.832   3
  -5  -8  12 62.4323 139.358   3
  -5   8  11 759.961 212.299   4
  -5  -8  11 589.017 190.896   3
  -5   8  10-15.5822 135.479   4
  -5  -8  10-117.342 131.672   3
  -5   8   9 288.235 167.275   4
  -5  -8   9 34.6080 113.996   3
  -5   8   8 27.0835 141.430   4
  -5  -8   8 8.14808 100.379   3
  -5   8   7 2625.33 335.815   4
  -5  -8   7 3288.92 325.684   3
  -5   8   6 488.384 165.617   4
  -5  -8   6 516.954 158.175   3
  -5   8   5 4716.59 424.940   4
  -5  -8   5 5122.02 397.480   3
  -5   8   4 32.2607 137.970   4
  -5  -8   4 272.668 140.151   3
  -5   8   3 10.3527 146.157   4
  -5   8   2 665.123 204.205   4
  -5   8   1 1589.12 275.926   4
  -5   8   0 313.396 181.803   4
  -5   8  -1 9697.06 641.163   4
  -5   8  -2 1316.85 273.671   4
  -5   8  -3 2925.55 371.240   4
  -5   8  -4 854.211 236.654   4
   5  -8   4 1188.79 252.778   3
  -5   8  -5 462.587 201.110   4
   5  -8   5 503.574 195.731   3
  -5   8  -6-53.8321 154.052   4
   5  -8   6 228.036 177.931   3
   5  -8   7 3466.95 408.277   3
   5  -8   8 20.1700 155.800   3
  -5   9  10 172.456 170.950   4
  -5   9   9 1917.21 311.103   4
  -5   9   8 523.753 187.324   4
  -5   9   7 268.548 176.509   4
  -5   9   6 2263.33 329.949   4
  -5   9   5 283.930 161.145   4
  -5   9   4 398.284 169.838   4
  -5   9   3 1998.69 298.652   4
  -5   9   2 411.280 185.260   4
  -5   9   1 914.768 260.933   4
  -6   0  20-181.250 212.462   2
  -6   0  19-142.304 186.206   2
  -6   0  18 10343.8 711.720   2
  -6   0  17 38.2092 167.259   2
  -6   0  16 6736.37 563.974   2
  -6   0  15-29.5214 161.252   2
  -6   0  14 978.211 246.415   2
  -6   0  13 50.4249 155.964   2
  -6   0  12 1134.64 243.060   2
  -6   0  11-81.1016 163.598   2
  -6   0  10 15670.6 743.579   2
  -6   0   9-74.6006 155.889   2
  -6   0   8 1271.85 223.763   2
  -6   0   7 257.586 166.627   2
  -6   0   6 2779.14 312.494   2
  -6   0   5-75.0187 153.368   2
  -6   0   4 1642.89 242.468   2
  -6   0   3-170.420 144.465   2
  -6   0   3 52.5058 54.1394   3
  -6   0   2 5366.77 229.638   3
   6   0  -2 6303.85 419.250   1
  -6   0   1 57.1258 41.2361   3
   6   0  -1 292.275 159.851   1
  -6   0   0 5.54472 45.0252   3
   6   0   0 155.879 148.944   1
   6   0   1-92.4678 142.529   1
   6   0   2 9485.41 512.311   1
   6   0   3 99.6680 99.7137   4
   6   0   3 177.287 162.826   1
  -6   0  -4 25081.5 727.755   4
   6   0   4 24318.7 858.951   1
   6   0   4 21687.5 717.261   4
  -6   0  -5 349.259 135.720   4
   6   0   5 195.550 147.679   1
  -6   0  -6 2816.18 237.972   4
   6   0   6 2458.99 286.198   1
   6   0   7-55.5700 138.014   1
  -6   0  -7 82.8662 92.2635   4
   6   0   7 24.1927 42.5738   3
  -6   0  -8 2281.43 212.304   4
   6   0   8 1599.97 124.803   3
   6   0   8 2036.15 272.337   1
  -6   0  -9 75.6901 93.2188   4
   6   0   9 35.0105 51.0565   3
   6   0   9 75.1129 139.278   1
  -6   0 -10 21247.3 637.976   4
   6   0  10 21955.0 901.966   1
  -6   0 -11 236.430 99.9083   4
   6   0  11 108.605 150.197   1
   6   0  12 6633.44 525.982   1
   6   0  13-85.6915 154.555   1
   6   0  14-41.1067 159.620   1
   6   0  15-125.922 186.396   1
   6   0  16-21.1090 164.326   1
  -6  -1  20 3010.40 429.925   2
  -6   1  20 3236.18 435.611   2
  -6  -1  19 1157.84 285.453   2
  -6   1  19 983.896 274.963   2
  -6  -1  18 1043.26 279.535   2
  -6   1  18 808.218 259.421   2
  -6  -1  17 7620.65 610.612   2
  -6   1  17 8011.58 632.959   2
  -6  -1  16 427.945 229.794   2
  -6   1  16 439.557 210.208   2
  -6  -1  15 287.534 193.922   2
  -6   1  15-158.803 190.304   2
  -6  -1  14 2589.51 355.345   2
  -6   1  14 2688.03 358.349   2
  -6  -1  13 181.082 165.213   2
  -6   1  13 282.142 184.732   2
  -6  -1  12-180.646 168.366   2
  -6   1  12 128.103 158.407   2
  -6  -1  11 1890.24 287.837   2
  -6   1  11 1608.54 272.164   2
  -6   1  10-39.2625 149.152   2
  -6  -1  10 28.8119 151.757   2
  -6   1   9 11390.5 622.658   2
  -6  -1   9 11981.9 639.038   2
  -6   1   8 2355.74 296.575   2
  -6  -1   8 2195.40 286.464   2
  -6   1   7 98.1615 154.871   2
  -6  -1   7 130.732 166.757   2
  -6   1   6 4107.91 369.463   2
  -6  -1   6 4311.88 375.703   2
  -6   1   5 60.7834 147.540   2
  -6  -1   5-45.9205 144.669   2
  -6   1   4 2526.00 205.278   3
  -6   1   4 2230.72 260.949   2
  -6  -1   4 2406.71 271.731   2
  -6   1   3 4869.90 272.514   3
  -6   1   3 4614.05 364.093   2
  -6  -1   3 4770.01 367.363   2
  -6  -1   2 1734.06 103.930   3
  -6   1   2 2022.96 166.220   3
   6  -1  -2 2724.89 297.267   1
   6   1  -2 2535.26 289.550   1
  -6   1   1 7971.42 424.246   4
   6  -1  -1 7968.56 466.213   1
   6   1  -1 7794.11 461.082   1
  -6   1   1 6583.00 281.953   3
  -6   1   0 6447.87 382.381   4
   6  -1   0 6408.99 429.987   1
   6   1   0 5921.11 413.129   1
  -6   1   0 5209.70 251.132   3
   6   1   1 496.868 116.266   4
   6  -1   1 780.562 187.068   1
   6   1   1 608.321 173.444   1
  -6   1  -1 514.023 83.9119   3
   6   1   2 1802.00 196.284   4
   6  -1   2 2070.75 261.308   1
   6   1   2 1865.71 248.958   1
  -6   1  -2 2398.99 249.409   4
  -6   1  -2 2380.46 162.952   3
   6   1   3 8550.71 407.742   4
  -6   1  -3 10418.7 483.178   4
   6  -1   3 10858.5 554.489   1
   6   1   3 9225.68 508.540   1
   6   1   4-68.5684 83.2835   4
  -6   1  -4 244.894 142.457   4
   6  -1   4 232.952 150.365   1
   6   1   4 180.126 131.856   1
  -6   1  -5 3507.67 280.122   4
   6  -1   5 3319.01 317.496   1
   6   1   5 3372.22 321.506   1
   6   1   5 2624.12 223.503   4
  -6   1  -6 2393.38 236.220   4
   6  -1   6 2050.94 269.512   1
   6   1   6 2255.27 278.565   1
   6  -1   6 2091.28 160.465   3
   6  -1   7-66.4374 155.119   1
   6   1   7-172.484 152.984   1
  -6   1  -7 3.02912 94.5273   4
   6  -1   7 10.2566 57.1101   3
  -6   1  -8 3552.20 281.931   4
   6  -1   8 3100.46 214.664   3
   6  -1   8 3493.47 353.203   1
   6   1   8 3473.98 347.954   1
  -6   1  -9 2438.91 238.735   4
   6  -1   9 2466.27 194.356   3
   6  -1   9 2687.18 317.285   1
   6   1   9 2278.19 295.638   1
  -6   1 -10 198.337 105.588   4
   6  -1  10 393.085 101.935   3
   6  -1  10 328.725 167.282   1
   6   1  10 395.874 169.476   1
  -6   1 -11 5153.45 334.308   4
   6  -1  11 4694.16 295.489   3
   6  -1  11 5364.06 465.512   1
   6   1  11 5244.90 450.022   1
  -6   1 -12 46.1060 90.6839   4
   6  -1  12 161.348 96.1955   3
   6  -1  12-188.736 181.961   1
   6   1  12-111.165 155.516   1
  -6   1 -13 210.234 90.7352   4
   6  -1  13 150.824 149.701   1
   6   1  13 419.503 185.665   1
   6  -1  14 2312.39 333.854   1
   6   1  14 2751.08 354.827   1
   6  -1  15 788.627 243.644   1
   6   1  15 601.279 219.087   1
   6  -1  16 1042.50 252.391   1
   6   1  16 645.578 215.746   1
  -6  -2  20-97.4368 196.057   2
  -6   2  20-496.326 234.169   2
  -6  -2  19 2802.42 422.317   2
  -6   2  19 2350.78 392.245   2
  -6  -2  18 293.046 165.195   2
  -6   2  18 1075.77 277.836   2
  -6  -2  17-7.91955 166.745   2
  -6   2  17-117.566 184.254   2
  -6  -2  16 1268.78 301.885   2
  -6   2  16 865.107 262.594   2
  -6  -2  15 985.237 260.214   2
  -6   2  15 1112.89 270.919   2
  -6  -2  14 271.800 183.075   2
  -6   2  14-41.0725 163.136   2
  -6  -2  13 3981.85 419.324   2
  -6   2  13 3686.59 408.011   2
  -6  -2  12 341.775 199.884   2
  -6   2  12 299.795 195.424   2
  -6  -2  11 885.618 241.848   2
  -6   2  11 512.637 196.082   2
  -6   2  10 2420.94 324.260   2
  -6  -2  10 2511.87 318.067   2
  -6   2   9 53.3660 155.367   2
  -6  -2   9 92.4854 158.949   2
  -6   2   8 1999.14 276.375   2
  -6  -2   8 2378.73 300.177   2
  -6   2   7 17322.9 743.432   2
  -6  -2   7 17471.3 747.381   2
  -6   2   6 1173.94 257.132   2
  -6  -2   6 947.419 237.559   2
  -6   2   5 5762.91 350.641   3
  -6   2   5 5357.84 407.792   2
  -6  -2   5 5385.08 408.947   2
  -6   2   4-152.196 144.759   2
  -6  -2   4-128.291 144.620   2
  -6   2   4 253.104 97.1413   3
  -6   2   3 772.571 198.458   4
  -6   2   3 196.365 138.655   2
  -6  -2   3 129.720 151.380   2
  -6   2   3 547.062 116.166   3
  -6   2   2 8230.25 443.945   4
  -6   2   2 6872.62 343.205   3
  -6   2   2 7021.16 434.101   2
  -6  -2   2 7411.50 441.596   2
  -6   2   1 4398.84 347.904   4
   6  -2  -1 3916.60 349.589   1
   6   2  -1 3606.77 330.508   1
  -6   2   1 3665.57 246.759   3
   6   2   0 1640.45 184.472   4
  -6   2   0 1961.25 252.165   4
   6  -2   0 1807.86 253.320   1
   6   2   0 1465.45 236.899   1
  -6   2   0 1454.20 157.218   3
   6   2   1 19168.6 631.133   4
  -6   2  -1 22480.2 754.508   4
   6  -2   1 21920.0 795.536   1
   6   2   1 20216.3 764.370   1
  -6   2  -1 19081.5 587.881   3
   6   2   2 2726.60 226.255   4
   6  -2   2 4126.32 361.210   1
  -6   2  -2 3853.59 317.446   4
   6   2   2 3592.59 341.825   1
  -6   2  -2 2794.70 208.306   3
   6   2   3 2982.19 222.895   4
  -6   2  -3 3559.89 296.068   4
  -6   2  -3 3149.65 221.456   3
   6  -2   3 2938.33 304.296   1
   6   2   3 3462.91 319.861   1
   6   2   4 955.132 133.410   4
  -6   2  -4 1396.87 205.707   4
   6  -2   4 1392.65 220.038   1
   6   2   4 1040.76 193.454   1
   6   2   5 753.287 116.356   4
  -6   2  -5 610.954 143.588   4
   6  -2   5 392.880 154.872   1
   6   2   5 557.676 162.380   1
   6  -2   5 707.468 123.804   3
  -6   2  -6 64.8738 119.142   4
   6  -2   6-78.7173 133.360   1
   6   2   6 21.6401 118.810   1
   6  -2   6 139.252 79.4729   3
  -6   2  -7 9283.52 481.739   4
   6  -2   7 8123.65 388.862   3
   6  -2   7 9625.85 569.133   1
   6   2   7 9001.85 542.711   1
   6  -2   8 401.815 175.537   1
   6   2   8 245.100 156.089   1
  -6   2  -8 429.439 142.765   4
   6  -2   8 370.907 101.750   3
  -6   2  -9 2875.70 283.686   4
   6  -2   9 2379.91 222.748   3
   6  -2   9 2429.92 309.626   1
   6   2   9 2450.82 311.354   1
  -6   2 -10 1779.53 236.300   4
   6  -2  10 1485.17 183.687   3
   6  -2  10 1311.64 239.830   1
   6   2  10 1339.18 241.132   1
  -6   2 -11 35.2599 94.7234   4
   6  -2  11 197.702 99.7208   3
   6  -2  11-45.9446 150.719   1
   6   2  11 77.8453 132.087   1
  -6   2 -12 93.9040 102.082   4
   6  -2  12 93.6686 93.5113   3
   6  -2  12-90.6852 145.247   1
   6   2  12-243.195 175.623   1
  -6   2 -13 2685.53 274.417   4
   6  -2  13 2451.38 262.229   3
   6  -2  13 2872.82 363.265   1
   6   2  13 2759.27 358.121   1
  -6   2 -14 363.564 131.696   4
   6  -2  14 555.588 205.695   1
   6   2  14 725.547 220.343   1
   6  -2  15 2652.32 381.164   1
   6   2  15 2447.35 357.803   1
   6  -2  16-3.05439 148.283   1
   6   2  16 321.016 197.327   1
  -6  -3  20 2977.96 432.989   2
  -6   3  20 2669.30 400.799   2
  -6  -3  19 185.082 173.509   2
  -6   3  19 53.3019 172.555   2
  -6  -3  18 1000.51 270.489   2
  -6   3  18 1557.14 319.337   2
  -6  -3  17 86.9108 187.403   2
  -6   3  17-186.923 186.456   2
  -6  -3  16 967.458 252.675   2
  -6   3  16 712.530 215.733   2
  -6  -3  15-78.7274 194.209   2
  -6   3  15 268.282 199.220   2
  -6  -3  14 7014.68 553.437   2
  -6   3  14 6008.08 523.826   2
  -6  -3  13 301.128 201.581   2
  -6   3  13 620.822 217.044   2
  -6  -3  12 3720.83 396.354   2
  -6   3  12 3169.51 371.711   2
  -6  -3  11 1747.49 289.889   2
  -6   3  11 1812.87 292.414   2
  -6  -3  10-72.1611 143.095   2
  -6   3  10-44.7397 159.240   2
  -6   3   9 1400.24 256.811   2
  -6  -3   9 1875.93 269.894   2
  -6   3   8 10117.3 580.651   2
  -6  -3   8 9911.90 571.286   2
  -6   3   7 223.266 155.910   2
  -6  -3   7 562.519 188.061   2
  -6   3   6 22666.6 793.744   4
  -6   3   6 23850.3 858.450   2
  -6  -3   6 24175.8 861.932   2
  -6   3   5 2291.80 297.723   4
  -6  -3   5 1788.07 150.360   3
  -6   3   5 2486.23 317.741   2
  -6  -3   5 2526.10 317.436   2
  -6   3   4-77.0893 151.764   2
  -6  -3   4-47.7340 150.988   2
  -6  -3   4 137.733 55.2297   3
  -6   3   3 4277.70 350.012   4
  -6  -3   3 3794.28 173.022   3
  -6   3   3 3389.31 312.394   2
  -6  -3   3 3840.60 329.677   2
  -6   3   2 4255.81 355.160   4
  -6   3   2 3723.33 326.992   2
  -6  -3   2 3599.53 323.486   2
  -6   3   1 2587.04 286.390   4
   6  -3  -1 2735.73 294.247   1
   6   3  -1 2783.13 299.729   1
  -6   3   0 14521.2 630.088   4
   6   3   0 13322.9 521.033   4
   6  -3   0 15560.9 660.639   1
   6   3   0 14616.2 636.169   1
  -6   3   0 13593.2 541.305   3
  -6   3  -1 760.432 197.196   4
   6   3   1 423.143 109.694   4
  -6   3  -1 221.846 96.5719   3
   6  -3   1 850.252 210.135   1
   6   3   1 439.414 185.908   1
   6   3   2 9707.87 412.951   4
  -6   3  -2 10814.9 534.217   4
   6  -3   2 10872.4 555.307   1
   6   3   2 11014.6 550.285   1
  -6   3  -2 10388.2 458.617   3
   6  -3   3 1533.35 231.065   1
   6   3   3 1297.10 214.360   1
   6   3   3 1151.11 145.452   4
  -6   3  -3 1242.68 194.694   4
  -6   3  -3 1213.58 160.957   3
   6   3   4 383.788 88.3629   4
  -6   3  -4 97.3003 126.728   4
   6  -3   4 301.215 105.638   3
   6  -3   4 399.804 135.510   1
   6   3   4 287.323 124.470   1
   6   3   5 513.898 90.3682   4
  -6   3  -5 597.858 157.946   4
   6  -3   5 602.582 125.415   3
   6  -3   5 634.897 161.601   1
   6   3   5 243.317 129.915   1
  -6   3  -6 2659.68 288.750   4
   6  -3   6 2479.18 235.928   3
   6  -3   6 3081.02 320.962   1
   6   3   6 2684.41 292.359   1
  -6   3  -7 758.906 183.447   4
   6  -3   7 355.803 146.122   1
   6   3   7 545.347 174.573   1
   6  -3   7 662.984 140.879   3
  -6   3  -8 3552.15 331.499   4
   6  -3   8 3816.48 303.145   3
   6  -3   8 4264.19 397.320   1
   6   3   8 3798.18 366.243   1
   6  -3   9 714.016 203.616   1
   6   3   9 591.357 183.686   1
  -6   3  -9 683.657 181.858   4
   6  -3   9 516.621 136.226   3
  -6   3 -10 390.659 147.385   4
   6  -3  10 401.822 130.407   3
   6  -3  10 348.835 156.409   1
   6   3  10 309.660 156.238   1
  -6   3 -11 572.497 165.034   4
   6  -3  11 206.333 107.188   3
   6  -3  11 340.892 161.117   1
  -6   3 -12 1155.79 214.455   4
   6  -3  12 1089.30 190.933   3
   6  -3  12 1209.52 250.986   1
   6   3  12 969.538 230.368   1
  -6   3 -13 106.834 128.003   4
   6  -3  13 309.875 139.116   3
   6  -3  13 193.040 159.133   1
   6   3  13-38.1415 143.388   1
  -6   3 -14 3484.40 343.583   4
   6  -3  14 3707.99 349.584   3
   6  -3  14 4155.32 461.062   1
   6   3  14 3862.86 426.392   1
  -6   3 -15 7.80498 115.806   4
   6  -3  15-57.3001 146.360   1
   6   3  15 53.7097 149.723   1
  -6  -4  19 2530.71 397.040   2
  -6   4  19 2492.28 387.054   2
  -6  -4  18 2186.98 366.914   2
  -6   4  18 2126.48 346.319   2
  -6  -4  17-142.948 177.056   2
  -6   4  17-258.417 198.976   2
  -6  -4  16 911.021 253.846   2
  -6   4  16 1260.93 276.307   2
  -6  -4  15 1966.65 324.444   2
  -6   4  15 1833.94 315.575   2
  -6  -4  14-336.046 210.082   2
  -6   4  14 10.8431 161.070   2
  -6  -4  13 2458.05 345.653   2
  -6   4  13 2098.07 317.191   2
  -6  -4  12 2409.90 334.983   2
  -6   4  12 2185.81 319.979   2
  -6  -4  11 471.218 206.014   2
  -6   4  11 678.270 212.884   2
  -6  -4  11 798.182 166.376   3
  -6  -4  10 9502.91 469.522   3
  -6  -4  10 10924.1 633.304   2
  -6   4  10 10022.3 607.733   2
  -6   4   9 680.016 212.425   2
  -6  -4   9 809.757 220.254   2
  -6  -4   9 913.810 156.854   3
  -6  -4   8 2682.02 228.391   3
  -6   4   8 2681.88 311.404   2
  -6  -4   8 2466.12 298.955   2
  -6   4   7 2268.93 281.106   4
  -6  -4   7 2048.98 190.812   3
  -6   4   7 1633.21 253.724   2
  -6  -4   7 1989.26 274.235   2
  -6   4   6-10.8372 145.805   2
  -6  -4   6-258.359 160.682   2
  -6  -4   6 34.7357 69.4220   3
  -6   4   5 2027.39 261.471   4
  -6   4   5 2497.34 287.320   2
  -6  -4   5 1855.02 159.644   3
  -6  -4   5 2554.62 286.046   2
  -6   4   4 6801.21 452.663   4
  -6  -4   4 6194.28 277.148   3
  -6   4   4 6818.08 453.191   2
  -6  -4   4 6572.90 441.007   2
  -6   4   3 221.267 151.956   4
  -6   4   3 67.2955 155.335   2
  -6  -4   3 171.617 165.090   2
  -6  -4   3 184.383 60.5648   3
  -6   4   2 3010.89 307.508   4
  -6  -4   2 2279.08 118.881   3
  -6  -4   2 2323.51 261.897   2
  -6   4   2 2664.63 278.776   2
  -6   4   1 37.3835 119.271   4
  -6   4   1-233.313 149.783   2
  -6  -4   1-227.268 151.321   2
  -6   4   0-77.4428 132.399   4
   6  -4   0 38.8664 119.506   1
   6   4   0-40.7758 113.909   1
  -6   4  -1 4135.07 349.019   4
   6   4   1 3905.62 268.107   4
   6  -4   1 4564.43 361.209   1
   6   4   1 3811.97 327.475   1
  -6   4  -2-70.8034 150.734   4
   6   4   2 6.28005 66.8876   4
   6  -4   2 235.585 143.181   1
   6   4   2 75.3838 110.886   1
  -6   4  -3 2616.65 294.780   4
   6   4   3 2041.86 179.968   4
   6  -4   3 2299.68 264.989   1
   6   4   3 2460.23 272.662   1
   6  -4   4 5656.40 411.006   1
   6   4   4 4792.72 381.425   1
  -6   4  -4 5823.47 424.455   4
   6  -4   4 5298.14 365.452   3
  -6   4  -5 149.921 136.964   4
   6  -4   5 132.212 101.660   3
   6  -4   5-74.1283 132.936   1
   6   4   5 93.9270 107.629   1
  -6   4  -6 2014.95 272.833   4
   6  -4   6 1717.12 220.937   3
   6  -4   6 2113.48 270.071   1
   6   4   6 1880.26 252.779   1
  -6   4  -7 326.777 152.523   4
   6  -4   7-185.189 169.760   1
   6   4   7-131.175 155.470   1
   6  -4   7 337.003 130.837   3
   6  -4   8 163.319 130.463   1
   6   4   8 158.480 119.433   1
   6  -4   8 379.463 128.654   3
  -6   4  -9 6095.17 454.683   4
   6  -4   9 5378.66 405.521   3
   6  -4   9 5885.78 474.584   1
   6   4   9 5197.41 436.604   1
  -6   4 -10 4422.59 393.826   4
   6  -4  10 4017.59 358.313   3
   6  -4  10 5024.15 456.189   1
   6   4  10 4120.34 407.107   1
  -6   4 -11 216.261 145.034   4
   6  -4  11 286.108 133.794   3
   6  -4  11 226.527 150.929   1
   6   4  11-72.8377 138.217   1
  -6   4 -12 4541.81 405.983   4
   6  -4  12 4145.54 377.170   3
   6  -4  12 4689.49 461.042   1
   6   4  12 3856.25 413.163   1
  -6   4 -13 1277.67 241.249   4
   6  -4  13 1432.58 242.304   3
   6  -4  13 1219.28 266.594   1
   6   4  13 1191.04 252.378   1
  -6   4 -14 299.633 154.520   4
   6  -4  14 300.907 154.765   3
   6  -4  14-7.02801 157.155   1
   6   4  14 205.684 155.484   1
  -6   4 -15 903.158 212.516   4
   6  -4  15 1594.13 311.133   1
   6   4  15 1066.19 269.167   1
  -6  -5  19 1102.00 291.385   2
  -6   5  19 991.784 254.884   2
  -6  -5  18 697.024 249.554   3
  -6  -5  18 480.466 208.900   2
  -6   5  18 460.622 213.380   2
  -6  -5  17 4616.95 471.018   3
  -6  -5  17 4634.32 502.560   2
  -6   5  17 4597.52 486.385   2
  -6  -5  16 97.0142 146.781   3
  -6  -5  16 109.938 166.529   2
  -6   5  16 53.9607 152.975   2
  -6  -5  15 4114.01 404.461   3
  -6  -5  15 3663.81 418.079   2
  -6   5  15 3998.68 427.796   2
  -6  -5  14 96.8131 121.680   3
  -6  -5  14-157.671 184.587   2
  -6   5  14-167.540 160.674   2
  -6  -5  13 241.109 157.393   2
  -6   5  13 26.7248 186.531   2
  -6  -5  13 151.725 130.072   3
  -6  -5  12 418.266 195.001   2
  -6   5  12 578.366 200.484   2
  -6  -5  12 311.770 134.852   3
  -6  -5  11 8775.64 497.488   3
  -6  -5  11 9694.54 617.412   2
  -6   5  11 9689.74 608.605   2
  -6  -5  10 389.713 191.157   2
  -6   5  10 380.969 191.899   2
  -6  -5  10 414.039 135.561   3
  -6  -5   9 11652.2 529.085   3
  -6  -5   9 13114.0 688.616   2
  -6   5   9 13797.6 699.393   2
  -6   5   8 172.461 173.114   4
  -6   5   8 262.772 180.278   2
  -6  -5   8 132.100 157.461   2
  -6  -5   8 71.3789 82.2394   3
  -6   5   7 657.384 189.824   4
  -6   5   7 762.053 197.419   2
  -6  -5   7 575.635 169.499   2
  -6  -5   7 624.807 122.292   3
  -6   5   6 163.614 142.669   4
  -6   5   6 0.80100 133.380   2
  -6  -5   6 13.7355 135.389   2
  -6  -5   6 333.823 98.6574   3
  -6   5   5 2319.24 285.846   4
  -6  -5   5 2299.58 200.523   3
  -6   5   5 2194.35 277.148   2
  -6  -5   5 1788.51 251.106   2
  -6   5   4-153.236 144.665   2
  -6  -5   4-59.5835 122.295   2
  -6  -5   4 138.332 70.1982   3
  -6   5   3 8005.95 503.365   4
  -6  -5   3 7905.34 319.255   3
  -6   5   3 8446.80 492.503   2
  -6  -5   3 7710.24 476.569   2
  -6   5   2 653.627 198.899   4
  -6   5   2 1039.24 233.406   2
  -6  -5   2 524.833 186.451   2
  -6  -5   2 651.434 87.1863   3
  -6   5   1 1642.07 250.589   4
  -6   5   1 1143.01 188.512   2
  -6  -5   1 1238.54 198.114   2
  -6   5   0 181.465 138.916   4
  -6   5   0 252.370 113.718   2
  -6  -5   0 105.280 129.417   2
   6  -5   1 487.234 141.983   1
  -6   5  -1 314.775 163.682   4
   6   5   1 600.366 165.118   1
  -6   5  -2 389.256 171.981   4
   6  -5   2 231.773 117.188   1
   6   5   2 150.345 116.419   1
  -6   5  -3 1924.59 265.941   4
   6  -5   3 2158.82 259.677   1
   6   5   3 1857.92 245.305   1
  -6   5  -4 3205.54 341.706   4
   6  -5   4 2587.74 287.050   1
   6   5   4 2582.05 280.337   1
   6  -5   4 2843.84 307.142   3
  -6   5  -5 5070.45 416.867   4
   6  -5   5 5136.16 400.914   1
   6   5   5 4883.55 387.902   1
   6  -5   5 4531.17 377.510   3
  -6   5  -6 178.872 162.196   4
   6  -5   6-53.4852 129.507   3
   6  -5   6-145.595 122.093   1
   6   5   6-11.1206 113.383   1
   6  -5   7 388.312 148.059   3
   6  -5   7 398.290 142.296   1
   6   5   7 215.222 125.301   1
  -6   5  -8 72.1680 121.593   4
   6  -5   8-304.606 175.483   1
   6   5   8-179.964 160.110   1
   6  -5   8-37.4345 108.267   3
  -6   5  -9 771.454 204.282   4
   6  -5   9 823.110 200.621   1
   6   5   9 1086.56 210.131   1
   6  -5   9 974.630 202.571   3
  -6   5 -10-22.0204 132.925   4
   6  -5  10 88.8882 126.274   1
   6   5  10-143.714 162.227   1
   6  -5  10 9.85476 109.996   3
  -6   5 -11 5393.73 471.299   4
   6  -5  11 4571.49 427.646   3
   6  -5  11 5366.91 480.712   1
   6   5  11 4944.85 455.177   1
   6  -5  12 172.449 142.921   1
   6   5  12 44.3525 151.547   1
  -6   5 -12 157.363 145.336   4
   6  -5  12 195.808 133.699   3
  -6   5 -13 3294.46 385.955   4
   6  -5  13 3488.73 385.814   3
   6  -5  13 3776.24 427.584   1
   6   5  13 3123.83 388.766   1
  -6   5 -14 446.587 202.412   4
   6  -5  14-191.972 172.172   3
   6  -5  14 150.459 163.028   1
   6   5  14 95.4191 151.392   1
  -6   5 -15-198.768 170.915   4
   6  -5  15-59.0433 131.442   3
   6  -5  15-495.390 217.603   1
  -6  -6  17 42.8048 148.578   3
  -6  -6  17-434.357 233.421   2
  -6   6  17-229.823 177.136   2
  -6  -6  16 1896.80 306.707   3
  -6  -6  16 2039.92 333.116   2
  -6   6  16 2007.68 318.500   2
  -6  -6  15 334.161 169.411   3
  -6  -6  15 160.508 184.811   2
  -6   6  15 327.126 174.128   2
  -6  -6  14 674.761 179.105   3
  -6  -6  14 988.114 234.646   2
  -6   6  14 925.385 231.976   2
  -6  -6  13 1251.67 228.355   3
  -6  -6  13 1324.06 263.552   2
  -6   6  13 1143.30 242.870   2
  -6  -6  12 578.046 163.119   3
  -6  -6  12 547.127 195.654   2
  -6   6  12 636.087 200.452   2
  -6  -6  11 237.061 123.105   3
  -6  -6  11 173.384 149.783   2
  -6   6  11-39.8498 138.471   2
  -6  -6  10 4667.41 360.805   3
  -6  -6  10 4955.43 434.192   2
  -6   6  10 4871.74 417.545   2
  -6   6   9 717.882 193.363   4
  -6  -6   9 291.158 166.948   2
  -6   6   9 546.696 187.853   2
  -6  -6   9 402.358 135.704   3
  -6   6   8 3466.41 358.192   4
  -6  -6   8 3399.22 289.917   3
  -6  -6   8 3803.99 367.281   2
  -6   6   8 3185.47 335.935   2
  -6   6   7 2308.93 301.944   4
  -6  -6   7 2555.17 246.189   3
  -6   6   7 2380.80 292.336   2
  -6  -6   7 2760.50 317.293   2
  -6   6   6 491.915 174.028   4
  -6   6   6 35.7125 120.690   2
  -6  -6   6 338.053 156.359   2
  -6  -6   6 224.659 103.870   3
  -6   6   5 3267.95 358.705   4
  -6  -6   5 3198.68 249.301   3
  -6   6   5 3036.17 317.740   2
  -6  -6   5 2793.40 305.955   2
  -6   6   4 3480.08 365.138   4
  -6  -6   4 3578.58 254.978   3
  -6   6   4 3214.32 329.954   2
  -6  -6   4 2891.61 315.135   2
  -6   6   3 217.701 150.654   4
  -6   6   3-75.1419 121.600   2
  -6  -6   3 110.426 138.679   2
  -6   6   2 6902.44 486.230   4
  -6   6   2 6730.67 440.428   2
  -6  -6   2 6778.29 442.073   2
  -6   6   1 4017.69 379.814   4
  -6   6   1 3768.57 345.864   2
  -6  -6   1 3533.64 338.993   2
  -6   6   0 157.823 156.806   4
  -6   6   0-108.765 119.773   2
  -6  -6   0-143.480 125.680   2
  -6   6  -1 3777.24 373.142   4
  -6   6  -1 2721.68 279.708   2
  -6  -6  -1 3018.98 297.051   2
  -6   6  -2 5345.20 442.158   4
  -6   6  -3 2289.40 310.186   4
   6  -6   3 1943.42 246.151   1
   6   6   3 1678.70 235.424   1
  -6   6  -4 4881.95 439.261   4
   6  -6   4 4277.20 357.479   1
   6   6   4 3981.86 345.740   1
   6  -6   4 4545.94 410.213   3
  -6   6  -5 779.206 214.511   4
   6  -6   5 338.040 165.503   3
   6  -6   5 299.369 129.900   1
   6   6   5 474.391 155.717   1
  -6   6  -6 3065.73 356.213   4
   6   6   6 2422.20 288.321   1
   6  -6   6 2217.44 267.634   1
   6  -6   6 2487.41 321.687   3
   6  -6   7 2587.31 297.797   1
   6   6   7 2741.47 306.859   1
  -6   6  -7 3118.00 358.930   4
   6  -6   7 2880.21 349.166   3
  -6   6  -8 509.105 186.015   4
   6  -6   8 542.487 179.641   3
   6  -6   8 186.729 125.502   1
   6   6   8 376.501 156.268   1
  -6   6  -9 91.5470 183.358   4
   6  -6   9 148.157 149.020   3
   6  -6   9-217.833 147.214   1
   6   6   9-55.1205 126.113   1
  -6   6 -10 4557.88 444.207   4
   6  -6  10 3684.93 407.933   3
   6  -6  10 3919.67 392.403   1
   6   6  10 3635.99 377.065   1
  -6   6 -11 178.810 195.891   4
   6  -6  11-114.496 142.173   1
   6   6  11-71.2549 141.410   1
   6  -6  11 128.939 144.024   3
  -6   6 -12 5031.25 485.945   4
   6  -6  12 4507.56 455.816   3
   6  -6  12 4351.01 429.925   1
   6   6  12 4325.25 433.042   1
   6  -6  13 598.780 188.737   1
   6   6  13 128.013 152.200   1
   6  -6  13 293.392 162.140   3
  -6  -7  15 413.267 164.816   3
  -6  -7  14 1746.63 282.578   3
  -6  -7  13-137.782 133.304   3
  -6  -7  12 1940.42 273.106   3
  -6  -7  11 197.011 123.483   3
  -6   7  10 243.759 159.207   4
  -6  -7  10 35.5821 102.949   3
  -6   7   9 975.819 233.732   4
  -6  -7   9 985.225 190.918   3
  -6   7   8 1180.42 251.388   4
  -6   7   7 173.263 154.609   4
  -6   7   6 4180.44 404.978   4
  -6   7   5 137.116 150.111   4
  -6   7   4 1664.15 278.243   4
  -6   7   3 180.368 134.360   4
  -6   7   2 2521.27 321.839   4
  -6   7   1 880.111 228.208   4
  -6   7   0 5868.14 480.761   4
  -6   7  -1 1239.20 281.771   4
  -6   7  -2 6492.37 522.204   4
  -6   7  -3 464.996 214.541   4
  -6   7  -4 238.013 171.363   4
  -6   7  -5 70.2249 148.254   4
   6  -7   5 145.782 124.680   3
  -6   7  -6 3769.72 422.072   4
   6  -7   6 3506.57 397.431   3
  -6   7  -7 450.260 208.334   4
   6  -7   7 96.0353 142.557   3
  -6   7  -8 3562.00 416.283   4
   6  -7   8 2723.57 368.490   3
   6  -7   9 316.372 181.580   3
   6  -7  10 707.169 221.042   3
  -6   8  10 327.302 178.508   4
  -6   8   9 657.067 211.271   4
  -6   8   8 673.208 202.129   4
  -6   8   7 1929.80 315.271   4
  -6   8   6 427.843 195.020   4
  -6   8   5 4197.35 440.659   4
  -6   8   4 257.597 175.585   4
  -6   8   3-89.7760 171.851   4
  -6   8   2 199.137 145.619   4
  -6   8   1 2415.57 339.517   4
  -6   8   0 707.856 228.035   4
  -6   8  -1 6244.17 533.132   4
  -7   0  19 34.4650 204.764   2
  -7   0  18 5893.23 578.763   2
  -7   0  17 258.333 190.273   2
  -7   0  16 6362.24 574.306   2
  -7   0  15 218.152 204.153   2
  -7   0  14-79.2543 161.814   2
  -7   0  13-108.751 180.577   2
  -7   0  12 2960.30 377.950   2
  -7   0  11 43.8675 176.778   2
  -7   0  10 19459.1 880.220   2
  -7   0   9-73.8360 155.274   2
  -7   0   8 794.863 199.357   2
  -7   0   7 216.107 161.762   2
  -7   0   6 431.127 181.772   2
  -7   0   5-195.011 167.794   2
  -7   0   4 506.992 163.922   2
  -7   0   4 737.042 104.253   3
  -7   0   3 231.860 177.384   2
  -7   0   3 65.2699 49.7649   3
  -7   0   2 11120.8 347.325   3
  -7   0   2 13675.1 656.017   2
  -7   0   1 759.309 81.1809   3
   7   0  -1 1633.31 276.967   1
   7   0   0 551.648 173.089   1
  -7   0   0 466.061 61.0734   3
   7   0   1-141.445 140.213   1
   7   0   2 4483.38 388.687   1
   7   0   3 77.8287 142.210   1
   7   0   4 3557.28 360.639   1
   7   0   5 91.1296 132.625   1
   7   0   6-204.698 179.990   1
   7   0   7-342.295 203.376   1
  -7   0  -8 2969.60 257.319   4
   7   0   8 2648.04 336.897   1
   7   0   9-243.077 170.502   1
  -7   0  -9 170.495 107.051   4
  -7   0 -10 8803.27 419.351   4
   7   0  10 8756.42 615.593   1
   7   0  11 301.013 197.962   1
   7   0  12 3382.87 403.485   1
   7   0  13-100.869 154.764   1
   7   0  14 620.452 223.221   1
  -7  -1  18 554.786 249.343   2
  -7   1  18 522.986 240.647   2
  -7  -1  17 5220.89 534.544   2
  -7   1  17 5102.35 526.037   2
  -7  -1  16 8.29581 183.782   2
  -7   1  16-24.9374 166.863   2
  -7  -1  15 468.533 205.641   2
  -7   1  15 411.840 200.877   2
  -7  -1  14 4852.97 485.135   2
  -7   1  14 4796.99 483.494   2
  -7  -1  13 850.592 247.624   2
  -7   1  13 712.167 232.988   2
  -7  -1  12 3915.23 428.824   2
  -7   1  12 3399.41 389.824   2
  -7   1  11 8859.34 610.396   2
  -7  -1  11 8770.91 610.708   2
  -7   1  10 608.273 214.768   2
  -7  -1  10 955.635 233.268   2
  -7   1   9 6200.36 489.990   2
  -7  -1   9 6125.24 486.331   2
  -7   1   8 1023.23 237.328   2
  -7  -1   8 763.695 212.334   2
  -7   1   7 1208.43 236.311   2
  -7  -1   7 1316.93 246.899   2
  -7   1   6 1392.34 174.490   3
  -7   1   6 1524.49 268.685   2
  -7  -1   6 1447.84 251.732   2
  -7   1   5-5.66354 141.144   2
  -7  -1   5-19.5897 138.813   2
  -7   1   5 64.3538 65.7792   3
  -7   1   4 2.23859 141.015   2
  -7  -1   4-54.5752 140.406   2
  -7  -1   4 116.123 46.6758   3
  -7   1   4 174.742 75.6147   3
  -7  -1   3 3768.49 171.664   3
  -7   1   3 4189.78 253.232   3
  -7   1   3 4644.23 399.743   2
  -7  -1   3 4714.57 394.326   2
  -7   1   2 610.910 203.218   2
  -7  -1   2 753.724 217.565   2
  -7  -1   2 438.496 48.9634   3
  -7   1   2 539.322 95.4497   3
   7  -1  -1 4411.40 387.983   1
   7   1  -1 4646.92 392.129   1
  -7   1   1 4159.26 233.452   3
  -7   1   0 1580.11 139.917   3
   7  -1   0 2256.50 294.112   1
   7   1   0 2061.45 278.872   1
  -7   1  -1 303.306 71.5411   3
   7  -1   1 497.348 182.030   1
   7   1   1 236.932 142.606   1
  -7   1  -2 831.201 189.004   4
   7  -1   2 470.166 171.829   1
   7   1   2 529.797 166.317   1
   7  -1   3 2975.63 335.660   1
  -7   1  -3 3128.69 293.969   4
   7   1   3 2457.01 303.710   1
  -7   1  -4 358.788 147.480   4
   7  -1   4 113.302 128.970   1
   7   1   4 390.927 170.006   1
  -7   1  -5 5718.61 388.981   4
   7  -1   5 6102.88 468.691   1
   7   1   5 5900.46 457.291   1
  -7   1  -6 191.513 125.086   4
   7  -1   6-76.6620 148.840   1
   7   1   6-34.4320 141.958   1
  -7   1  -7 289.791 128.468   4
   7  -1   7 84.5943 140.800   1
   7   1   7 11.6796 133.583   1
  -7   1  -8 2517.97 270.109   4
   7  -1   8 1955.76 294.567   1
   7   1   8 1841.52 279.717   1
  -7   1  -9 3547.91 309.398   4
   7  -1   9 3496.15 386.955   1
   7   1   9 3764.16 395.389   1
   7  -1  10 52.3013 155.859   1
   7   1  10 519.619 200.640   1
  -7   1 -10 451.348 147.291   4
  -7   1 -11 7214.46 422.082   4
   7  -1  11 7667.03 587.828   1
   7   1  11 7706.98 594.920   1
   7  -1  12 259.028 161.769   1
   7   1  12 462.075 198.841   1
   7  -1  13 347.650 191.937   1
   7   1  13 334.856 177.947   1
  -7  -2  18 239.637 197.358   2
  -7   2  18 186.144 189.122   2
  -7  -2  17 243.541 216.102   2
  -7   2  17-70.4726 183.615   2
  -7  -2  16-61.7561 167.408   2
  -7   2  16-27.1918 181.590   2
  -7  -2  15 546.670 226.685   2
  -7   2  15 562.654 225.693   2
  -7  -2  14 118.162 170.073   2
  -7   2  14-103.084 182.640   2
  -7  -2  13 6693.09 564.298   2
  -7   2  13 6517.68 551.550   2
  -7  -2  12 335.797 196.330   2
  -7   2  12 308.064 199.771   2
  -7   2  11 752.679 252.954   2
  -7  -2  11 670.116 233.256   2
  -7   2  10 1504.40 283.774   2
  -7  -2  10 1703.31 296.439   2
  -7   2   9 90.9947 159.535   2
  -7  -2   9 82.6790 151.430   2
  -7   2   8-95.2067 181.703   2
  -7  -2   8-120.513 176.929   2
  -7   2   7 5536.98 448.635   2
  -7  -2   7 5550.50 453.311   2
  -7   2   6 741.525 219.203   2
  -7  -2   6 777.625 220.817   2
  -7   2   5 9418.11 576.123   2
  -7  -2   5 9750.99 576.119   2
  -7   2   4 1297.47 262.673   2
  -7  -2   4 1546.89 271.528   2
  -7  -2   3 65.3132 28.0576   3
  -7   2   3 27.1309 62.9073   3
  -7  -2   3 55.5745 29.2207   3
  -7   2   2 2261.80 280.038   4
  -7   2   2 1678.28 263.215   2
  -7  -2   2 1556.70 255.690   2
  -7   2   2 1618.18 175.636   3
  -7   2   1 9718.58 525.436   4
   7  -2  -1 10562.2 588.099   1
   7   2  -1 10445.9 586.373   1
  -7   2   1 9402.04 414.120   3
  -7   2   0 1341.32 238.126   4
   7  -2   0 1550.55 303.461   1
   7   2   0 1405.58 286.354   1
  -7   2  -1 21577.3 793.953   4
   7  -2   1 22202.9 870.313   1
   7   2   1 21225.5 846.620   1
  -7   2  -1 20072.5 614.596   3
  -7   2  -2 2306.24 293.080   4
   7  -2   2 2552.54 327.850   1
   7   2   2 2138.22 308.931   1
  -7   2  -2 1678.58 168.623   3
   7  -2   3 97.2135 128.871   1
  -7   2  -3 279.099 143.728   4
   7   2   3 114.573 124.059   1
  -7   2  -4 1212.60 211.833   4
   7  -2   4 1123.27 223.123   1
   7   2   4 1121.42 219.217   1
  -7   2  -5 1611.94 241.192   4
   7  -2   5 2068.20 282.339   1
   7   2   5 2061.45 284.263   1
  -7   2  -6 147.384 112.124   4
   7  -2   6 142.100 129.491   1
   7   2   6 22.0682 125.235   1
  -7   2  -7 5511.14 405.097   4
   7  -2   7 5095.28 305.416   3
   7  -2   7 5656.97 465.634   1
   7   2   7 5313.25 441.344   1
  -7   2  -8 660.367 169.608   4
   7  -2   8 665.356 202.169   1
   7   2   8 817.770 210.007   1
   7  -2   8 804.989 137.775   3
  -7   2  -9 2387.29 273.699   4
   7  -2   9 2874.85 362.296   1
   7   2   9 2551.83 333.301   1
   7  -2  10 637.128 202.143   1
   7   2  10 642.738 186.888   1
  -7   2 -10 807.066 172.294   4
   7  -2  11-51.7730 153.274   1
   7   2  11-142.911 169.973   1
  -7   2 -11-70.7320 119.437   4
   7   2  12 45.7957 140.357   1
  -7   2 -12-53.2504 120.163   4
   7  -2  12 183.309 170.376   1
   7  -2  13 1096.77 261.165   1
   7   2  13 1111.28 257.627   1
  -7  -3  18 210.007 196.982   2
  -7   3  18 383.049 221.831   2
  -7  -3  17 357.961 208.727   2
  -7   3  17 9.32825 201.882   2
  -7  -3  16 596.496 248.882   2
  -7   3  16 286.825 197.831   2
  -7  -3  15 1045.33 285.441   2
  -7   3  15 796.194 248.160   2
  -7  -3  14 4315.03 475.555   2
  -7   3  14 4115.83 457.955   2
  -7  -3  13 34.9843 159.053   2
  -7   3  13-19.1928 166.507   2
  -7  -3  12 2674.26 370.016   2
  -7   3  12 2457.98 353.671   2
  -7  -3  11 429.868 203.073   2
  -7   3  11 1.35714 169.342   2
  -7   3  10 1860.66 304.648   2
  -7  -3  10 1981.16 317.636   2
  -7   3   9 2828.46 352.888   2
  -7  -3   9 2866.54 352.359   2
  -7   3   8 5682.19 467.437   2
  -7  -3   8 5517.87 461.249   2
  -7   3   7 309.475 165.800   2
  -7  -3   7 444.470 191.965   2
  -7  -3   7 701.720 112.348   3
  -7  -3   6 4409.84 230.791   3
  -7   3   6 4900.21 423.053   2
  -7  -3   6 4589.15 411.951   2
  -7   3   5 382.559 198.095   2
  -7  -3   5 216.784 170.205   2
  -7  -3   5 377.098 71.1367   3
  -7   3   4 456.426 182.275   4
  -7   3   4-136.198 175.260   2
  -7  -3   4-291.635 184.304   2
  -7  -3   4 188.791 51.9821   3
  -7   3   3 2450.38 299.548   4
  -7   3   3 1980.43 270.845   2
  -7  -3   3 1760.04 249.220   2
  -7   3   2 5483.64 413.359   4
  -7   3   2 5207.52 421.441   2
  -7  -3   2 4919.51 407.726   2
  -7   3   1 824.278 206.798   2
  -7  -3   1 691.864 205.399   2
  -7   3   0 10353.7 571.737   4
   7  -3   0 10722.2 599.282   1
   7   3   0 10653.0 593.143   1
  -7   3  -1 1696.10 254.650   4
   7  -3   1 1733.63 274.366   1
   7   3   1 1656.74 273.846   1
  -7   3  -2 3156.08 326.777   4
   7  -3   2 3655.84 353.253   1
   7   3   2 3166.47 341.028   1
  -7   3  -3 782.016 185.435   4
   7  -3   3 737.580 184.840   1
   7   3   3 578.008 179.796   1
   7  -3   4 299.005 157.456   1
   7   3   4 96.9816 125.551   1
  -7   3  -4 74.6944 134.807   4
  -7   3  -5-162.681 155.457   4
   7  -3   5 19.1308 133.980   1
   7   3   5-44.6019 134.786   1
  -7   3  -6 2269.17 288.432   4
   7  -3   6 2715.40 325.080   1
   7   3   6 2777.05 327.205   1
  -7   3  -7-52.8335 150.612   4
   7  -3   7 175.700 106.384   3
   7  -3   7 14.1885 135.163   1
   7   3   7 242.067 140.152   1
  -7   3  -8 4157.56 374.974   4
   7  -3   8 4083.67 311.331   3
   7  -3   8 4818.83 451.900   1
   7   3   8 5107.09 454.076   1
  -7   3  -9-300.348 172.962   4
   7  -3   9-179.711 179.100   1
   7   3   9-358.644 184.085   1
   7  -3   9-22.4149 81.9350   3
   7  -3  10 41.7438 152.631   1
   7   3  10 53.7314 136.492   1
   7  -3  11 513.387 195.225   1
   7   3  11 424.412 179.055   1
  -7   3 -11 301.006 133.866   4
   7  -3  12 868.322 257.387   1
   7   3  12 712.412 230.947   1
  -7   3 -12 281.908 150.655   4
   7  -3  13 49.2692 162.539   1
   7   3  13 21.0081 164.306   1
  -7   3 -13 309.519 154.542   4
  -7  -4  18 690.981 261.333   2
  -7   4  18 751.899 260.050   2
  -7  -4  17 306.554 190.953   2
  -7   4  17 176.028 193.726   2
  -7  -4  16 696.653 242.493   2
  -7   4  16 669.196 219.157   2
  -7  -4  15 1212.87 275.123   2
  -7   4  15 1220.97 298.838   2
  -7  -4  14 692.914 238.195   2
  -7   4  14 341.731 197.191   2
  -7  -4  13 1208.64 274.778   2
  -7   4  13 579.328 218.909   2
  -7  -4  12 1085.53 264.219   2
  -7   4  12 1096.38 273.985   2
  -7  -4  12 941.643 176.391   3
  -7  -4  11 249.712 183.152   2
  -7   4  11 24.2572 148.336   2
  -7  -4  11 211.092 115.533   3
  -7  -4  10 3224.45 270.852   3
  -7  -4  10 3620.96 399.007   2
  -7   4  10 4167.80 435.846   2
  -7   4   9 1361.89 270.923   2
  -7  -4   9 1107.08 255.733   2
  -7  -4   9 1249.08 164.508   3
  -7  -4   8 1815.13 178.715   3
  -7   4   8 1894.89 292.505   2
  -7  -4   8 1762.60 289.536   2
  -7  -4   7 2553.57 200.798   3
  -7  -4   7 2605.14 337.852   2
  -7   4   7 2996.09 354.256   2
  -7   4   6 463.667 192.848   2
  -7  -4   6 411.103 180.462   2
  -7  -4   6 356.107 80.3735   3
  -7   4   5 410.624 169.903   2
  -7  -4   5 383.626 161.880   2
  -7   4   4 2512.99 300.097   2
  -7  -4   4 3137.57 336.276   2
  -7   4   3 179.608 150.021   2
  -7  -4   3 400.382 159.059   2
  -7   4   2 6661.90 478.649   4
  -7   4   2 5746.82 439.492   2
  -7  -4   2 6280.06 453.156   2
  -7   4   1 3788.99 368.581   4
  -7   4   1 3043.25 331.396   2
  -7  -4   1 2968.11 328.300   2
  -7   4   0 267.516 161.299   4
  -7   4  -1 2062.12 281.134   4
   7  -4   1 2438.41 307.574   1
   7   4   1 2486.29 303.984   1
  -7   4  -2 3920.69 371.153   4
   7  -4   2 3912.81 373.158   1
   7   4   2 3751.88 366.828   1
  -7   4  -3-4.30940 155.214   4
   7  -4   3 101.529 137.536   1
   7   4   3 314.236 159.189   1
   7  -4   4 2694.13 322.142   1
   7   4   4 2391.37 301.283   1
  -7   4  -4 2217.38 283.609   4
   7  -4   5 238.111 158.617   1
   7   4   5 97.1404 131.013   1
  -7   4  -5 109.949 126.400   4
  -7   4  -6-115.452 162.452   4
   7  -4   6-15.1939 85.3341   3
   7  -4   6 101.854 124.146   1
   7   4   6 122.891 125.999   1
  -7   4  -7 1761.79 273.158   4
   7  -4   7 2004.84 243.574   3
   7  -4   7 2218.42 309.319   1
   7   4   7 1985.43 290.439   1
  -7   4  -8 19.0124 121.599   4
   7  -4   8 8.20914 89.3923   3
   7  -4   8-60.9100 128.719   1
   7   4   8 124.167 143.070   1
  -7   4  -9 1021.36 221.550   4
   7  -4   9 451.378 189.650   1
   7   4   9 737.274 204.615   1
   7  -4   9 797.816 176.298   3
  -7   4 -10 2687.84 334.366   4
   7  -4  10 2488.36 291.240   3
   7  -4  10 2099.58 311.970   1
   7   4  10 2036.81 321.759   1
  -7   4 -11 430.298 183.789   4
   7  -4  11 24.0052 157.526   1
   7   4  11 118.381 155.513   1
  -7   4 -12 2744.33 342.760   4
   7  -4  12 2808.67 399.764   1
   7   4  12 3125.10 394.784   1
   7  -4  13 554.298 220.110   1
   7   4  13 536.210 212.048   1
  -7   4 -13 785.047 216.064   4
  -7   4 -14 232.145 134.963   4
  -7  -5  18 184.545 166.985   3
  -7  -5  17 4039.80 426.416   3
  -7  -5  17 4473.08 515.530   2
  -7   5  17 3370.66 457.864   2
  -7  -5  16 2.99202 122.681   3
  -7  -5  16 65.3630 182.941   2
  -7   5  16-78.2168 169.535   2
  -7  -5  15 455.484 169.372   3
  -7  -5  15 138.183 165.468   2
  -7   5  15 251.192 200.267   2
  -7  -5  14 210.465 181.708   2
  -7   5  14 80.5760 171.551   2
  -7  -5  14-96.1697 110.476   3
  -7  -5  13 1509.11 295.283   2
  -7   5  13 1014.25 266.546   2
  -7  -5  13 1759.22 245.762   3
  -7  -5  12 173.588 168.591   2
  -7   5  12-19.9847 154.402   2
  -7  -5  12 178.409 103.776   3
  -7  -5  11 6376.31 409.673   3
  -7  -5  11 7745.58 590.145   2
  -7   5  11 7156.00 567.518   2
  -7  -5  10 771.535 247.278   2
  -7   5  10 462.731 203.189   2
  -7  -5  10 311.190 123.303   3
  -7  -5   9 8110.81 583.515   2
  -7   5   9 7727.34 568.201   2
  -7   5   8 60.1904 167.265   2
  -7  -5   8 340.589 192.095   2
  -7   5   7 221.256 167.876   4
  -7   5   7 228.526 159.276   2
  -7  -5   7 138.954 161.398   2
  -7   5   6-206.653 144.470   2
  -7  -5   6 7.92406 140.411   2
  -7   5   5 6814.93 495.491   4
  -7   5   5 5737.76 455.788   2
  -7  -5   5 5737.01 454.115   2
  -7   5   4 543.226 205.147   4
  -7   5   4 388.948 217.201   2
  -7  -5   4 413.960 207.594   2
  -7   5   3 5344.18 445.556   4
  -7   5   3 4622.58 403.448   2
  -7  -5   3 4137.26 388.492   2
  -7   5   2 449.244 192.614   4
  -7   5   2 423.397 182.678   2
  -7  -5   2 277.304 163.427   2
  -7   5   1 1344.92 254.907   4
  -7   5   1 727.644 173.913   2
  -7  -5   1 917.649 191.268   2
  -7   5   0 88.9171 132.754   4
  -7   5   0-297.301 163.087   2
  -7  -5   0-312.584 173.538   2
  -7   5  -1 1581.49 255.327   4
   7  -5   2 333.298 159.181   1
  -7   5  -2 324.317 134.237   4
   7   5   2 373.909 157.053   1
  -7   5  -3 3981.16 384.251   4
   7  -5   3 3918.76 380.213   1
   7   5   3 4322.60 394.746   1
  -7   5  -4 340.730 155.778   4
   7  -5   4 692.500 195.486   1
   7   5   4 523.854 171.815   1
  -7   5  -5 723.383 206.093   4
   7  -5   5 853.552 206.791   1
   7   5   5 1032.90 222.721   1
  -7   5  -6 821.930 216.974   4
   7  -5   6 571.891 187.222   1
   7   5   6 683.956 191.027   1
  -7   5  -7 426.983 178.406   4
   7  -5   7 135.925 125.904   3
   7  -5   7-22.6073 132.286   1
   7   5   7 148.068 142.329   1
  -7   5  -8 100.486 163.871   4
   7  -5   8 106.527 110.897   3
   7  -5   8-144.510 165.883   1
   7   5   8-70.3681 151.021   1
  -7   5  -9 1935.10 295.811   4
   7  -5   9 1347.73 243.321   3
   7  -5   9 1504.93 282.595   1
   7   5   9 1316.70 252.188   1
  -7   5 -10 1070.54 246.425   4
   7  -5  10 849.718 208.716   1
   7  -5  10 748.872 192.893   3
   7   5  10 823.033 216.986   1
  -7   5 -11 6288.93 512.269   4
   7  -5  11 6546.94 558.012   1
   7   5  11 6060.44 530.516   1
  -7   5 -12 559.846 220.516   4
   7  -5  12 245.895 193.502   1
   7   5  12 209.217 166.064   1
  -7  -6  15 450.588 189.887   2
  -7   6  15 510.034 207.694   2
  -7  -6  14-312.261 189.040   2
  -7   6  14 152.607 150.557   2
  -7  -6  13 931.886 254.007   2
  -7   6  13 907.136 252.045   2
  -7  -6  12-112.010 158.718   2
  -7   6  12-145.669 149.412   2
  -7  -6  11-25.9154 147.588   2
  -7   6  11-261.921 168.063   2
  -7  -6  10 3049.87 375.633   2
  -7   6  10 3004.18 363.833   2
  -7  -6   9 742.483 230.388   2
  -7   6   9 691.986 213.261   2
  -7   6   8 3031.90 352.307   4
  -7   6   8 2348.42 322.797   2
  -7  -6   8 2659.79 346.649   2
  -7   6   7 1434.48 267.115   4
  -7   6   7 978.824 238.464   2
  -7  -6   7 1026.29 229.661   2
  -7   6   6 606.736 217.442   4
  -7   6   6 258.237 148.909   2
  -7  -6   6 177.612 149.972   2
  -7   6   5 1038.93 243.992   4
  -7   6   5 551.365 170.110   2
  -7  -6   5 547.926 171.944   2
  -7   6   4 2960.87 356.767   4
  -7   6   4 2114.49 286.981   2
  -7  -6   4 2371.98 297.086   2
  -7   6   3 636.079 207.788   4
  -7   6   3 265.599 156.840   2
  -7  -6   3 345.736 151.764   2
  -7   6   2 1961.76 297.338   4
  -7   6   2 1871.45 269.415   2
  -7  -6   2 1889.44 272.045   2
  -7   6   1 3249.12 371.544   4
  -7   6   1 2655.38 304.921   2
  -7  -6   1 2589.45 310.455   2
  -7   6   0 318.483 172.320   4
  -7   6   0 62.3884 137.554   2
  -7  -6   0-229.425 124.629   2
  -7   6  -1 3049.28 358.706   4
  -7   6  -1 2789.73 314.230   2
  -7  -6  -1 2520.15 298.959   2
  -7   6  -2 5034.38 410.035   2
  -7  -6  -2 4877.79 409.648   2
   7  -6   3 666.128 189.602   1
  -7   6  -3 401.845 167.611   4
   7   6   3 452.290 166.170   1
  -7   6  -4 1529.59 271.917   4
   7  -6   4 1313.23 231.509   1
   7   6   4 1303.34 227.124   1
   7  -6   5 1467.91 248.776   1
   7   6   5 1080.69 220.119   1
  -7   6  -5 1301.10 260.668   4
  -7   6  -6 389.449 182.659   4
   7  -6   6 89.0199 115.289   1
   7   6   6 153.888 135.723   1
  -7   6  -7 1565.23 297.333   4
   7  -6   7 1282.56 237.700   1
   7   6   7 1246.76 240.029   1
   7  -6   7 1434.09 264.334   3
   7  -6   8 1312.03 248.435   1
   7   6   8 1611.20 278.854   1
  -7   6  -8 1631.66 307.112   4
   7  -6   8 1379.61 266.654   3
   7  -6   9 4.96792 128.362   3
   7  -6   9 39.2995 136.176   1
   7   6   9-57.2170 144.543   1
   7  -6  10 4592.08 459.811   3
   7  -6  10 4100.33 429.616   1
   7   6  10 4432.65 453.032   1
   7   6  11-10.0353 145.576   1
  -7   7   9 1660.37 289.304   4
  -7   7   8 1915.37 295.829   4
  -7   7   7 218.446 191.431   4
  -7   7   6 1971.13 306.217   4
  -7   7   5 892.693 234.723   4
  -7   7   4-68.4842 145.506   4
  -7   7   3 192.630 173.893   4
  -7   7   2 1830.28 292.155   4
  -7   7   1 375.547 173.916   4
  -7   7   0 2593.73 350.942   4
  -7   7  -1 195.520 171.845   4
  -7   7  -2 1470.63 283.819   4
   7  -7   8 2348.60 354.111   3
  -8   0  16 2551.83 419.389   2
  -8   0  15 387.028 214.168   2
  -8   0  14 1450.77 300.274   2
  -8   0  13-190.856 196.261   2
  -8   0  12 7597.37 616.117   2
  -8   0  11 83.6760 200.238   2
  -8   0  10 9402.61 649.091   2
  -8   0   9 7.03966 155.703   2
  -8   0   8 686.471 210.383   2
  -8   0   7 120.341 177.457   2
  -8   0   6 6325.72 506.733   2
  -8   0   5 482.553 259.131   2
  -8   0   4 4184.94 409.996   2
  -8   0   3 144.016 168.357   2
  -8   0   2 1903.26 270.562   2
   8   0  -1 393.443 206.540   1
   8   0   0 130.512 162.134   1
   8   0   1 46.7652 138.842   1
   8   0   2 1194.60 244.770   1
   8   0   3 47.9519 145.774   1
   8   0   4 2822.80 359.049   1
   8   0   5 154.806 156.538   1
   8   0   6 146.658 171.883   1
   8   0   7-64.4234 153.642   1
   8   0   8 2960.62 386.452   1
   8   0   9 32.8220 149.282   1
   8   0  10 5835.43 532.364   1
   8   0  11 135.225 187.017   1
  -8  -1  16 1765.97 355.405   2
  -8   1  16 1838.81 361.311   2
  -8  -1  15 35.5921 173.992   2
  -8   1  15 192.961 210.513   2
  -8  -1  14 2349.06 376.693   2
  -8   1  14 2203.68 362.190   2
  -8  -1  13 2258.33 367.668   2
  -8   1  13 2051.50 354.721   2
  -8   1  12 1474.45 309.471   2
  -8  -1  12 1412.24 306.382   2
  -8   1  11 3660.01 443.313   2
  -8  -1  11 4098.27 465.340   2
  -8   1  10 1277.97 287.247   2
  -8  -1  10 877.076 246.931   2
  -8   1   9 3501.90 407.146   2
  -8  -1   9 3692.70 411.768   2
  -8   1   8 3162.43 371.836   2
  -8  -1   8 2588.00 344.468   2
  -8   1   7 1155.32 255.498   2
  -8  -1   7 970.679 249.140   2
  -8   1   6 1744.86 286.702   2
  -8  -1   6 2056.64 303.111   2
  -8   1   5 5820.58 493.275   2
  -8  -1   5 5815.75 480.658   2
  -8   1   4 333.913 220.775   2
  -8  -1   4 338.900 216.049   2
  -8   1   3 2735.58 345.799   2
  -8  -1   3 2926.30 353.028   2
  -8   1   2 3589.39 376.198   2
  -8  -1   2 4061.82 401.187   2
   8   1  -1 538.770 207.250   1
   8  -1  -1 766.002 243.299   1
   8  -1   0 723.229 211.428   1
   8   1   0 416.715 184.662   1
   8  -1   1 1345.85 261.530   1
   8   1   1 1211.61 250.543   1
   8   1   2 52.2797 150.730   1
   8  -1   2 117.455 160.787   1
   8  -1   3 2839.46 355.903   1
   8   1   3 2665.92 340.204   1
   8  -1   4 66.0329 142.350   1
   8   1   4 70.0245 143.212   1
   8  -1   5 1800.09 291.974   1
   8   1   5 2151.99 311.263   1
  -8   1  -5 1706.70 238.334   4
  -8   1  -6 820.924 183.204   4
   8  -1   6 585.216 215.700   1
   8   1   6 894.616 233.764   1
  -8   1  -7 421.220 153.639   4
   8  -1   7-54.7767 138.409   1
   8   1   7 129.338 146.489   1
  -8   1  -8 1117.88 192.974   4
   8  -1   8 638.887 212.689   1
   8   1   8 597.472 199.717   1
  -8   1  -9 3090.34 303.340   4
   8  -1   9 3274.94 408.433   1
   8   1   9 3421.83 417.264   1
   8  -1  10-49.2719 168.187   1
   8   1  10 109.668 160.349   1
   8  -1  11 4707.59 497.050   1
   8   1  11 3466.92 423.745   1
  -8  -2  16 914.528 289.682   2
  -8   2  16 610.095 257.955   2
  -8  -2  15 2144.89 386.975   2
  -8   2  15 1926.40 354.107   2
  -8  -2  14 360.911 218.356   2
  -8   2  14 132.760 188.886   2
  -8  -2  13 2223.40 357.620   2
  -8   2  13 1611.24 312.717   2
  -8  -2  12 346.299 211.771   2
  -8   2  12 134.480 184.155   2
  -8   2  11 97.3122 159.441   2
  -8  -2  11 37.0693 159.737   2
  -8   2  10 388.344 197.475   2
  -8  -2  10 365.742 195.935   2
  -8   2   9 1654.24 287.815   2
  -8  -2   9 1667.85 301.724   2
  -8   2   8-482.679 219.527   2
  -8  -2   8 36.0360 172.579   2
  -8   2   7 2362.70 331.842   2
  -8  -2   7 2176.19 324.256   2
  -8   2   6 278.915 183.871   2
  -8  -2   6 143.302 175.976   2
  -8   2   5 1815.26 299.847   2
  -8  -2   5 1978.10 308.015   2
  -8   2   4-186.376 165.508   2
  -8  -2   4 95.4849 154.067   2
  -8   2   3 1290.06 261.519   2
  -8  -2   3 1114.99 231.148   2
  -8   2   2 254.339 210.546   2
  -8  -2   2 28.5953 176.350   2
  -8   2   1 8463.94 572.152   2
  -8  -2   1 8182.83 562.102   2
  -8   2   0 1617.94 262.741   4
   8  -2   0 1573.11 315.346   1
   8   2   0 1384.24 289.339   1
  -8   2  -1 7150.79 486.094   4
   8  -2   1 6379.68 504.099   1
   8   2   1 6544.64 506.292   1
   8  -2   2 706.809 227.002   1
   8   2   2 649.377 226.642   1
  -8   2  -2 880.238 221.827   4
  -8   2  -3 356.916 163.200   4
   8  -2   3 423.026 191.032   1
   8   2   3 262.519 170.300   1
  -8   2  -4 1022.81 224.100   4
   8  -2   4 1035.08 243.066   1
   8   2   4 949.416 228.193   1
   8  -2   5 5002.47 472.851   1
   8   2   5 5479.15 484.573   1
  -8   2  -5 4912.49 404.560   4
  -8   2  -6 235.251 160.287   4
   8  -2   6 197.160 171.276   1
   8   2   6 186.038 183.159   1
  -8   2  -7 11090.5 614.628   4
   8  -2   7 12898.2 766.367   1
   8   2   7 11543.4 708.560   1
  -8   2  -8 394.005 167.908   4
   8  -2   8 8.82936 156.124   1
   8   2   8 108.915 167.448   1
   8  -2   9 784.632 224.555   1
   8   2   9 355.345 183.447   1
  -8   2 -10 1305.87 234.697   4
   8  -2  10 1313.10 279.968   1
   8   2  10 591.534 210.761   1
  -8  -3  16 141.814 198.120   2
  -8   3  16-327.997 247.180   2
  -8  -3  15 57.5733 200.353   2
  -8   3  15 154.892 190.191   2
  -8  -3  14 3998.44 480.765   2
  -8   3  14 3723.85 464.198   2
  -8  -3  13 731.537 265.562   2
  -8   3  13 753.117 264.932   2
  -8  -3  12 2978.65 415.949   2
  -8   3  12 2369.80 375.825   2
  -8   3  11 297.330 196.318   2
  -8  -3  11-67.7115 163.472   2
  -8   3  10 340.173 178.863   2
  -8  -3  10 281.161 196.375   2
  -8   3   9 887.640 241.328   2
  -8  -3   9 814.721 241.027   2
  -8   3   8 2162.01 330.400   2
  -8  -3   8 2505.33 346.061   2
  -8   3   7-171.551 184.250   2
  -8  -3   7-399.184 195.563   2
  -8   3   6 1777.04 296.686   2
  -8  -3   6 1940.49 299.840   2
  -8   3   5 734.150 219.138   2
  -8  -3   5 685.208 217.374   2
  -8   3   4-117.802 181.134   2
  -8  -3   4-226.107 199.976   2
  -8   3   3 892.986 228.182   2
  -8  -3   3 870.904 228.663   2
  -8   3   2 7417.27 510.280   4
  -8   3   2 5782.46 481.712   2
  -8  -3   2 5946.15 487.191   2
  -8   3   1 374.373 216.397   2
  -8  -3   1 613.923 226.548   2
  -8   3   0 5923.67 464.370   4
   8  -3   0 5770.29 485.353   1
   8   3   0 5530.93 468.056   1
  -8   3  -1 1640.48 275.358   4
   8  -3   1 1949.37 306.993   1
   8   3   1 1763.85 300.188   1
  -8   3  -2 249.915 164.076   4
   8  -3   2 271.238 167.020   1
   8   3   2-8.89183 127.592   1
   8   3   3 660.349 209.208   1
  -8   3  -3 529.666 189.416   4
   8  -3   3 371.003 172.975   1
  -8   3  -4 463.875 179.522   4
   8  -3   4 617.450 204.062   1
   8   3   4 323.241 155.063   1
  -8   3  -5 393.858 178.752   4
   8  -3   5 190.619 138.865   1
   8   3   5 285.454 175.891   1
   8  -3   6 3579.12 408.367   1
   8   3   6 3316.10 393.036   1
  -8   3  -6 3308.88 366.184   4
  -8   3  -7 494.401 203.532   4
   8  -3   7 733.935 228.092   1
   8   3   7 833.454 218.630   1
  -8   3  -8 2785.63 332.338   4
   8  -3   8 3065.00 394.948   1
   8   3   8 2833.17 372.299   1
  -8   3  -9 1155.48 223.441   4
   8  -3   9 950.405 256.241   1
   8   3   9 982.551 236.132   1
  -8   3 -10-111.145 125.209   4
   8  -3  10-301.101 220.001   1
   8   3  10-171.649 192.934   1
  -8   3 -11 163.280 146.480   4
  -8  -4  15 596.767 253.863   2
  -8   4  15 15.6469 181.197   2
  -8  -4  14 749.721 267.485   2
  -8   4  14 93.3494 183.468   2
  -8  -4  13 1797.73 350.013   2
  -8   4  13 1428.77 308.039   2
  -8  -4  12 1028.13 285.399   2
  -8   4  12 854.673 263.059   2
  -8  -4  11 390.455 198.847   2
  -8   4  11 187.702 165.417   2
  -8   4  10 1539.25 297.651   2
  -8  -4  10 1641.29 301.403   2
  -8   4   9 787.361 248.248   2
  -8  -4   9 709.751 230.764   2
  -8   4   8 362.304 186.837   2
  -8  -4   8 397.572 188.125   2
  -8   4   7 424.014 190.104   2
  -8  -4   7 258.079 164.272   2
  -8   4   6 475.674 199.178   2
  -8  -4   6 342.963 156.124   2
  -8   4   5-123.897 163.163   2
  -8  -4   5-82.1924 148.401   2
  -8   4   4 1778.31 277.419   2
  -8  -4   4 2117.80 314.822   2
  -8   4   3 206.611 162.969   2
  -8  -4   3 257.544 183.606   2
  -8   4   2 2634.80 327.948   4
  -8   4   2 2000.84 294.612   2
  -8  -4   2 1773.44 283.498   2
  -8   4   1 2887.50 352.377   4
  -8   4   1 2106.40 305.248   2
  -8  -4   1 1961.07 304.507   2
  -8   4   0-447.600 183.606   2
  -8  -4   0-167.660 156.991   2
   8  -4   1 1520.17 266.427   1
  -8   4  -1 1516.84 273.097   4
   8   4   1 1081.71 238.992   1
  -8   4  -2 2653.52 352.811   4
   8   4   2 2551.97 335.998   1
   8  -4   2 2730.99 346.927   1
  -8   4  -3 235.543 170.733   4
   8  -4   3 121.444 139.708   1
   8   4   3 10.9900 126.713   1
  -8   4  -4 2353.96 333.566   4
   8  -4   4 1907.09 309.663   1
   8   4   4 1983.49 305.698   1
  -8   4  -5 177.016 142.531   4
   8  -4   5-125.820 142.780   1
   8   4   5 427.901 175.879   1
  -8   4  -6 196.049 172.094   4
   8  -4   6 481.133 200.258   1
   8   4   6 169.759 139.611   1
   8  -4   7 3810.79 436.911   1
   8   4   7 3867.38 421.623   1
  -8   4  -7 2864.52 360.448   4
  -8   4  -8 2316.22 323.040   4
   8  -4   8 2654.74 379.643   1
   8   4   8 2039.15 316.212   1
  -8   4  -9-196.085 166.787   4
   8  -4   9-53.6544 150.965   1
   8   4   9 86.9754 153.901   1
  -8   4 -10 1984.33 292.680   4
   8  -4  10 2466.84 378.525   1
  -8   4 -11-304.489 176.673   4
  -8  -5  15-95.8694 199.265   2
  -8   5  15-262.568 210.992   2
  -8  -5  14 3.52887 177.159   2
  -8   5  14 201.625 191.028   2
  -8  -5  13 1344.77 316.596   2
  -8   5  13 1119.81 292.316   2
  -8  -5  12 37.1196 157.838   2
  -8   5  12 113.456 179.695   2
  -8  -5  11 5346.00 531.861   2
  -8   5  11 4982.23 521.376   2
  -8  -5  10 78.0704 181.340   2
  -8   5  10 88.5455 176.295   2
  -8   5   9 1958.77 336.698   2
  -8  -5   9 2478.42 358.713   2
  -8   5   8 92.4846 162.557   2
  -8  -5   8 190.141 173.666   2
  -8   5   7 247.151 167.734   2
  -8  -5   7 461.305 195.101   2
  -8   5   6 32.2606 149.201   2
  -8  -5   6 377.752 200.560   2
  -8   5   5 4026.33 418.940   4
  -8   5   5 3252.23 376.197   2
  -8  -5   5 2998.04 367.821   2
  -8   5   4 780.491 250.297   2
  -8  -5   4 1129.68 282.648   2
  -8   5   3 6475.21 514.052   4
  -8   5   3 5359.57 468.653   2
  -8  -5   3 5071.10 464.553   2
  -8   5   2 668.619 220.085   2
  -8  -5   2 713.573 228.876   2
  -8   5   1 152.282 162.616   4
  -8   5   1-278.588 175.569   2
  -8  -5   1-168.196 169.158   2
  -8   5   0 128.604 132.698   2
  -8  -5   0-231.276 176.136   2
  -8   5  -1 2471.55 339.074   4
  -8   5  -1 2291.77 311.362   2
  -8  -5  -1 2193.84 300.320   2
  -8   5  -2 488.023 194.776   4
   8  -5   2 651.048 218.838   1
   8   5   2 68.8373 149.080   1
  -8   5  -3 2744.81 353.133   4
   8  -5   3 2833.83 351.621   1
   8   5   3 2814.35 352.965   1
  -8   5  -4-100.473 167.803   4
   8  -5   4 181.733 161.672   1
   8   5   4 143.791 155.450   1
   8  -5   5 151.208 132.334   1
   8   5   5 232.261 162.894   1
  -8   5  -5 319.606 156.432   4
  -8   5  -6 278.688 146.478   4
   8  -5   6-225.657 170.488   1
   8   5   6-93.4329 147.123   1
  -8   5  -7-126.359 179.444   4
   8  -5   7 207.762 153.572   1
   8   5   7 42.7510 126.836   1
  -8   5  -8 36.7949 147.268   4
   8  -5   8 306.248 188.098   1
   8   5   8-32.2965 155.545   1
   8  -5   9 1692.51 308.777   1
   8   5   9 1612.49 301.659   1
  -8   6  13 373.378 202.961   2
  -8  -6  12 459.403 207.032   2
  -8   6  12 39.3617 152.669   2
  -8  -6  11 141.512 184.402   2
  -8   6  11 462.697 221.510   2
  -8   6  10 2518.67 370.402   2
  -8  -6  10 2984.45 392.777   2
  -8  -6   9 208.094 195.732   2
  -8   6   9 250.231 181.671   2
  -8   6   8 138.497 165.542   2
  -8  -6   8-155.873 155.380   2
  -8   6   7 889.245 243.472   2
  -8  -6   7 1156.21 263.254   2
  -8   6   6 262.516 176.665   4
  -8   6   6-181.551 137.223   2
  -8  -6   6 273.264 170.006   2
  -8   6   5 351.789 185.838   4
  -8   6   5-88.3393 141.432   2
  -8  -6   5-25.4021 142.552   2
  -8   6   4 1577.15 284.925   4
  -8   6   4 1094.28 236.429   2
  -8  -6   4 1209.74 264.219   2
  -8   6   3 1533.04 298.351   4
  -8   6   3 642.603 218.792   2
  -8  -6   3 1214.49 269.680   2
  -8   6   2 5152.23 483.003   4
  -8   6   2 3915.57 403.587   2
  -8  -6   2 3986.40 407.101   2
  -8   6   1 1534.10 278.891   2
  -8  -6   1 1353.07 270.342   2
  -8   6   0-90.4899 135.485   2
  -8  -6   0-340.185 178.103   2
  -8   6  -1 502.908 217.116   4
  -8   6  -1-10.9356 128.838   2
  -8  -6  -1 273.461 157.281   2
  -8   6  -2 1062.22 224.246   2
  -8  -6  -2 1401.91 248.159   2
  -8   6  -3-59.1222 123.606   2
  -8  -6  -3-307.148 167.567   2
   8  -6   4 1256.07 250.847   1
   8   6   4 971.582 226.022   1
   8   6   5 1102.50 239.303   1
   8  -6   5 960.924 229.087   1
   8  -6   6-215.126 165.760   1
   8   6   6-489.707 213.652   1
   8   6   7 752.628 213.193   1
  -9   0  13 296.452 214.528   2
  -9   0  12 5112.77 548.121   2
  -9   0  11-115.145 171.453   2
  -9   0  10 5271.82 521.247   2
  -9   0   9-37.7481 181.421   2
  -9   0   8-369.104 220.754   2
  -9   0   7 248.613 198.050   2
  -9   0   6 5049.06 494.869   2
  -9   0   5 1008.03 319.386   2
  -9   0   4 7381.47 578.725   2
  -9   0   3 792.719 272.605   2
  -9   0   2 324.673 173.862   2
  -9   0   1-436.753 216.841   2
   9   0   0 554.627 214.638   1
   9   0   1-70.3182 140.207   1
   9   0   2 3070.73 391.770   1
   9   0   3 130.019 164.658   1
   9   0   4 296.112 176.327   1
   9   0   5-176.556 174.796   1
   9   0   6-60.5348 148.005   1
   9   0   7-289.698 184.830   1
  -9  -1  13 471.605 235.167   2
  -9   1  13 922.345 289.112   2
  -9   1  12 247.573 208.829   2
  -9  -1  12 380.639 232.367   2
  -9   1  11 2102.08 352.157   2
  -9  -1  11 2521.19 392.427   2
  -9   1  10 801.225 255.682   2
  -9  -1  10 1251.70 284.446   2
  -9   1   9-34.8991 170.487   2
  -9  -1   9 63.4067 164.970   2
  -9   1   8 1155.57 279.550   2
  -9  -1   8 1664.96 318.126   2
  -9   1   7 631.021 209.325   2
  -9  -1   7 746.146 235.213   2
  -9   1   6 40.3012 154.199   2
  -9  -1   6-142.351 182.478   2
  -9   1   5 1643.93 306.185   2
  -9  -1   5 1514.14 298.470   2
  -9   1   4 343.195 196.887   2
  -9  -1   4-163.794 165.179   2
  -9   1   3 1110.83 263.527   2
  -9  -1   3 1238.03 281.445   2
  -9   1   2 974.509 247.406   2
  -9  -1   2 1227.18 273.523   2
  -9   1   1-350.784 201.528   2
  -9  -1   1-193.811 167.268   2
   9   1   0 1418.01 286.318   1
   9  -1   0 1558.96 297.376   1
   9  -1   1 1419.74 291.437   1
   9   1   1 1319.71 275.637   1
   9  -1   2 218.967 187.347   1
   9   1   2-98.5739 149.118   1
   9  -1   3 1729.67 317.937   1
   9   1   3 2031.76 332.847   1
   9  -1   4 69.6935 168.758   1
   9   1   4 388.177 195.702   1
   9  -1   5 209.707 172.672   1
   9   1   5 185.856 171.275   1
   9  -1   6 1002.80 265.965   1
   9   1   6 986.840 260.621   1
   9  -1   7 303.139 190.411   1
   9   1   7 307.150 184.768   1
  -9  -2  13 1063.85 277.280   2
  -9   2  13 1226.49 312.879   2
  -9  -2  12 204.907 201.207   2
  -9   2  12 491.372 232.704   2
  -9   2  11-114.696 178.793   2
  -9  -2  11-150.905 202.555   2
  -9   2  10 1345.03 297.085   2
  -9  -2  10 1879.37 337.235   2
  -9   2   9 1531.61 311.465   2
  -9  -2   9 1079.54 268.261   2
  -9   2   8-95.2484 169.568   2
  -9  -2   8-131.902 181.213   2
  -9   2   7-16.5355 172.880   2
  -9  -2   7 369.325 171.693   2
  -9   2   6 78.8600 153.066   2
  -9  -2   6-59.1103 149.188   2
  -9   2   5-40.9758 166.965   2
  -9  -2   5-85.1642 182.287   2
  -9   2   4 216.681 184.943   2
  -9  -2   4 361.459 185.513   2
  -9   2   3-99.2359 160.321   2
  -9  -2   3-15.1964 161.720   2
  -9   2   2 85.2113 199.317   2
  -9  -2   2-77.2421 147.377   2
  -9   2   1 5331.01 498.817   2
  -9  -2   1 5629.13 507.280   2
  -9   2   0 1428.75 301.738   2
  -9  -2   0 1169.51 298.684   2
   9  -2   1 587.589 213.406   1
   9   2   1 950.112 247.973   1
   9  -2   2-41.4266 167.819   1
   9   2   2 194.207 154.603   1
   9  -2   3 211.114 181.277   1
   9   2   3 289.599 163.861   1
   9  -2   4-293.729 171.450   1
   9   2   4 100.603 153.855   1
  -9   2  -5 3648.71 372.510   4
   9  -2   5 3553.86 435.091   1
   9   2   5 3785.82 432.471   1
  -9   2  -6 493.611 194.537   4
   9  -2   6 47.5435 159.787   1
   9   2   6 540.486 212.573   1
  -9   2  -7 3815.14 379.493   4
  -9   2  -8 381.305 166.533   4
  -9  -3  12 1266.45 293.293   2
  -9   3  12 1099.76 296.414   2
  -9   3  11 225.286 214.913   2
  -9  -3  11-7.60138 177.483   2
  -9   3  10 1297.84 297.083   2
  -9  -3  10 1471.73 321.472   2
  -9   3   9-8.77017 167.189   2
  -9  -3   9-130.775 179.252   2
  -9   3   8 2050.69 334.836   2
  -9  -3   8 1797.60 322.026   2
  -9   3   7-65.6530 168.746   2
  -9  -3   7-264.255 188.701   2
  -9   3   6 466.667 199.555   2
  -9  -3   6 256.481 185.934   2
  -9   3   5-52.6078 155.691   2
  -9  -3   5-152.021 191.727   2
  -9   3   4-424.041 226.973   2
  -9  -3   4-409.174 220.735   2
  -9   3   3-282.992 184.592   2
  -9  -3   3-132.614 161.401   2
  -9   3   2 2480.01 351.730   2
  -9  -3   2 2685.82 374.236   2
  -9   3   1 974.266 261.635   2
  -9  -3   1 791.544 265.239   2
  -9   3   0 3011.66 379.118   2
  -9  -3   0 2399.44 344.126   2
   9  -3   1 299.578 212.697   1
   9   3   1 396.648 212.399   1
  -9   3  -2 314.003 195.389   4
   9  -3   2-59.6352 149.729   1
   9   3   2-202.739 180.686   1
  -9   3  -3 1343.06 274.330   4
   9  -3   3 867.773 236.749   1
   9   3   3 678.764 207.600   1
   9  -3   4 637.994 235.170   1
   9   3   4 506.811 209.988   1
  -9   3  -4 1050.06 244.968   4
  -9   3  -5 275.411 183.030   4
   9  -3   5 162.779 179.934   1
   9   3   5 221.589 154.618   1
  -9   3  -6 4434.51 429.012   4
   9  -3   6 4658.31 506.847   1
   9   3   6 4795.80 497.379   1
  -9   3  -7 425.773 195.265   4
  -9   3  -8 1363.25 270.227   4
  -9   4  12 2288.37 387.919   2
  -9  -4  11 576.144 235.313   2
  -9   4  11 579.614 254.943   2
  -9   4  10 456.219 234.307   2
  -9  -4  10 770.469 262.387   2
  -9   4   9 590.174 222.257   2
  -9  -4   9 624.681 220.673   2
  -9   4   8-237.307 175.019   2
  -9  -4   8 176.638 166.169   2
  -9   4   7 413.159 187.308   2
  -9  -4   7 82.1692 168.634   2
  -9   4   6-37.8676 172.353   2
  -9  -4   6 291.486 178.225   2
  -9   4   5-265.573 199.872   2
  -9  -4   5-153.620 194.239   2
  -9   4   4 1458.66 287.102   2
  -9  -4   4 1478.46 286.297   2
  -9   4   3 815.012 248.061   2
  -9  -4   3 1020.52 252.119   2
  -9   4   2 502.082 215.652   2
  -9  -4   2 487.108 189.816   2
  -9   4   1 1134.82 262.443   2
  -9  -4   1 1227.57 269.438   2
  -9   4   0-311.609 185.521   2
  -9  -4   0-438.862 209.861   2
  -9   4  -1-214.416 181.065   2
  -9  -4  -1-230.150 179.555   2
  -9   4  -2 2152.53 334.129   4
   9  -4   2 2226.90 349.747   1
   9   4   2 2391.08 354.063   1
  -9   4  -3 272.271 183.493   4
   9  -4   3 376.623 191.751   1
   9   4   3 272.088 170.036   1
  -9   4  -4 1305.70 286.479   4
   9  -4   4 1236.33 274.556   1
   9   4   4 1261.64 269.124   1
   9  -4   5 343.833 205.677   1
   9   4   5 347.375 181.184   1
  -9   4  -5 557.094 216.745   4
  -9   4  -6 422.700 194.743   4
  -9  -5  11 2591.12 400.407   2
  -9   5  11 3104.77 435.975   2
  -9  -5  10 261.616 208.050   2
  -9   5  10 279.067 204.553   2
  -9   5   9 216.778 190.703   2
  -9  -5   9 586.458 219.292   2
  -9   5   8-344.340 187.110   2
  -9  -5   8 194.364 164.841   2
  -9   5   7 377.856 195.791   2
  -9  -5   7 498.519 207.499   2
  -9   5   6 550.963 223.817   2
  -9  -5   6 588.946 229.576   2
  -9   5   5 3020.22 397.887   2
  -9  -5   5 3260.44 404.011   2
  -9   5   4 542.422 244.150   2
  -9  -5   4 752.625 269.226   2
  -9   5   3 1680.94 318.232   2
  -9  -5   3 2035.72 338.851   2
  -9   5   2 313.569 176.300   2
  -9  -5   2 364.055 210.458   2
  -9   5   1-461.144 216.789   2
  -9  -5   1-99.7475 139.467   2
  -9   5   0-1.16434 148.939   2
  -9  -5   0 110.077 140.374   2
  -9   5  -1 341.177 168.297   2
  -9  -5  -1 847.941 234.670   2
  -9   5  -2 66.8117 148.215   2
  -9  -5  -2-358.254 184.701   2
   9  -5   4 288.969 177.171   1
   9   5   4 45.9158 134.364   1
  -9   6   7 750.949 239.224   2
  -9   6   6 399.083 191.637   2
  -9  -6   6 264.806 169.452   2
  -9   6   5 201.556 194.931   2
  -9  -6   5-91.8608 162.950   2
  -9   6   4 3667.08 420.808   2
  -9  -6   4 3546.77 415.568   2
  -9   6   3 1026.34 271.253   2
  -9  -6   3 1116.71 279.455   2
  -9   6   2 1118.88 262.640   2
  -9  -6   2 1125.06 266.138   2
  -9   6   1 546.345 204.884   2
  -9  -6   1 851.913 238.509   2
  -9   6   0-130.487 140.199   2
  -9  -6   0-16.8390 141.804   2
 -10   0   6 1768.01 333.886   2
 -10   0   5 1586.80 395.591   2
 -10   0   4 12917.7 820.296   2
 -10   0   3 3280.77 510.724   2
 -10   0   2-92.4835 167.441   2
 -10   0   1-236.177 225.050   2
 -10   1   6-428.518 227.540   2
 -10  -1   6-389.396 188.887   2
 -10   1   5 2706.25 398.352   2
 -10  -1   5 2894.67 404.454   2
 -10   1   4 1167.10 320.432   2
 -10  -1   4 1355.84 334.901   2
 -10   1   3 2047.86 368.758   2
 -10  -1   3 1711.81 346.936   2
 -10   1   2 1656.39 345.194   2
 -10  -1   2 1968.10 364.219   2
 -10   1   1 500.945 219.466   2
 -10  -1   1 266.091 199.053   2
 -10   2   4 1162.99 296.374   2
 -10  -2   4 938.987 275.422   2
 -10   2   3 227.737 201.086   2
 -10  -2   3 422.418 236.580   2
   0   0   0    0.00    0.00   0

TITL moca125_auto in P2(1)/c
REM P2(1)/c (#14 in standard setting)
CELL 0.71073   7.739922   7.802389  17.805842  90.0000  98.9373  90.0000
ZERR    4.00   0.000559   0.000457   0.001283   0.0000   0.0067   0.0000
LATT  1
SYMM -x, y+1/2,-z+1/2
SFAC C H N O Cl Ga
UNIT 28.00 40.00 8.00 16.00 8.00 4.00
REM  CrysAlisPro recorded range (K): Min=150.0; max=150.0; aver:150.0
TEMP -123
TREF
HKLF 4
END
;
_shelx_hkl_checksum   75532
